# Supplementary material for: UV irradiation induces homologous recombination genes in the model archaeon, Halobacterium sp. NRC-1
Source: Saline Syst. 2005 Jul 4;1:3. doi: 10.1186/1746-1448-1-3 (PMC1224876; doi:10.1186/1746-1448-1-3)
Supplement: Additional File 1 — Expression changes of Halobacterium NRC-1 open reading frames after UV irradiation with 30 J/m2 is provided as an additional XLS file. [file 1746-1448-1-3-S1.xls]

## Sheet: Sheet1
Table 2.
Expression changes of Halobacterium NRC-1 ORFs after UV irradiation with 30 J/m2
			1h					3h
Gene	Gene	fold	log	log	ratio	fold	log	log	ratio	functional
id	name	change	ratio	error	p-value	change	ratio	error	p-value	category
1	vng1	0.974987	-0.0110014	0.0612749	0.328443	0.962176	-0.0167455	0.0666976	0.654488	unknown
2	yvrO	0.964788	-0.0155682	0.0555306	0.254329	0.980027	-0.00876192	0.0885295	0.665171	transport
3	vng3	1.01128	0.0048733	0.0856761	0.696201	0.92955	-0.0317275	0.11894	0.619614	cellular process
5	vng5	1.08786	0.0365736	0.122506	0.686183	0.995237	-0.00207346	0.115441	0.816842	unknown
6	glmS	0.833092	-0.079307	0.0686497	0.306285	0.900999	-0.0452756	0.0964159	0.385387	amino acid metab.
8	graD5	0.868171	-0.0613949	0.0541844	0.290284	0.891426	-0.0499148	0.0579609	0.377137	nucleotide metab.
9	graD2	0.904744	-0.0434741	0.0552374	0.548942	0.940792	-0.0265062	0.0792319	0.472325	nucleotide metab.
11	hsx	0.985368	-0.00640155	0.0849215	0.410437	1.00833	0.00360345	0.10963	0.860309	general function
13	vng13	0.957844	-0.0187054	0.0534555	0.207614	0.952301	-0.0212258	0.0586996	0.399455	DNA metabolism
14	vng14	0.932175	-0.0305023	0.406408	0.931085	1.04126	0.0175594	0.871187	0.943867	amino acid metab.
15	vng15	1.16565	0.066569	0.500612	0.863448	1.1948	0.0772953	0.611755	0.840739	unknown
16	vng16	1.02773	0.011877	0.104399	0.684295	1.13556	0.0552085	0.142072	0.54447	unknown
17	vng17	1.07203	0.030205	0.286653	0.697069	1.1624	0.0653564	0.755378	0.677107	unknown
18	vng18	0.878659	-0.0561798	0.10202	0.482585	0.915066	-0.0385478	0.126576	0.601433	unknown
20	vng20	0.919704	-0.0363518	0.510271	0.927718	0.837423	-0.0770551	0.662326	0.871062	unknown
21	vng21	0.992966	-0.00306563	0.49516	0.964836	0.937512	-0.0280231	0.987381	0.902106	DNA metabolism
22	vng22	1.02381	0.0102181	0.1391	0.665991	1.06387	0.0268892	0.307547	0.714513	unknown
23	vng23	0.988004	-0.00524143	0.260896	0.803886	0.946052	-0.0240848	0.369349	0.888534	unknown
24	vng24	0.930192	-0.0314274	0.100237	0.566904	0.975975	-0.0105613	0.172644	0.762635	unknown
25	vng25	1.06425	0.0270451	0.143499	0.664821	1.09375	0.0389179	0.253424	0.679917	unknown
26	vng26	0.933474	-0.0298978	0.101391	0.471122	0.999448	-0.000239993	0.0627369	0.812886	DNA metabolism
27	vng27	0.955183	-0.0199135	0.123836	0.47393	0.875818	-0.0575863	0.273601	0.595619	unknown
28	vng28	0.843991	-0.073662	0.113321	0.487025	0.899991	-0.0457616	0.337976	0.890224	DNA metabolism
29	vng29	0.817208	-0.0876673	0.214821	0.620107	0.998911	-0.000473082	0.810581	0.93082	unknown
30	vng30	0.839971	-0.0757355	0.163656	0.6096	0.932176	-0.0305021	0.146072	0.760221	unknown
31	vng31	0.889983	-0.0506181	0.164248	0.58033	0.952868	-0.0209674	0.211881	0.569927	unknown
32	vng32	0.934705	-0.0293256	0.215182	0.597146	0.992563	-0.00324205	0.328435	0.754686	unknown
33	vng33	0.95789	-0.0186843	0.152437	0.560253	1.03003	0.012851	0.307914	0.792993	unknown
34	vng34	1.14089	0.0572431	0.378567	0.848499	0.930932	-0.0310821	0.184527	0.866235	unknown
35	vng35	1.0011	0.000476717	0.310015	0.881215	0.873721	-0.0586271	0.698459	0.885269	DNA metabolism
37	vng37	1.08368	0.0349	0.0674	0.604	1.03605	0.0153814	0.0493046	0.755066	unknown
38	vng38	0.965531	-0.0152339	0.0664118	0.0396281	1.17426	0.0697626	0.129809	0.517824	unknown
39	arlR1	1.07118	0.0298634	0.16778	0.682663	1.05623	0.0237574	0.314536	0.636469	transcription
40	ptr1	0.963209	-0.0162793	0.0799961	0.420271	0.934555	-0.0293951	0.206875	0.661508	transcription
41	vng41	0.945641	-0.0242737	0.0603729	0.389095	0.972742	-0.0120025	0.0731125	0.315142	unknown
42	tnp	0.947219	-0.0235498	0.0783798	0.595144	0.968179	-0.0140443	0.141315	0.743972	DNA metabolism
43	vng43	0.941688	-0.0260931	0.0531874	0.224199	0.836966	-0.0772921	0.0560061	0.191822	DNA metabolism
44	vng44	0.90072	-0.0454103	0.0552252	0.461382	0.877833	-0.0565883	0.0757145	0.45944	DNA metabolism
45	vng45	0.986216	-0.00602781	0.214687	0.618519	1.05306	0.0224545	0.348917	0.843607	DNA metabolism
46	ugd	1.08701	0.0362333	0.114603	0.528584	1.04987	0.0211367	0.150261	0.513106	nucleotide metab.
47	graD6	0.890475	-0.0503781	0.0714399	0.179973	1.01722	0.00741322	0.140556	0.874148	nucleotide metab.
50	vng50	1.2468	0.0957952	0.10851	0.458188	1.18509	0.073752	0.201602	0.726365	unknown
51	rfbU1	1.0392	0.0167011	0.0679109	0.218266	1.01069	0.00461735	0.0916479	0.829866	translation
53	vng53	1.01477	0.00636588	0.293668	0.982706	0.77331	-0.111646	0.829733	0.897541	unknown
54	vng54	0.779167	-0.108369	0.158183	0.512197	0.960346	-0.0175725	0.349478	0.810675	unknown
55	vng55	1.23908	0.0930988	1.46457	0.925033	1.09746	0.0403906	2.12564	0.984406	unknown
56	vng56	1.19474	0.0772729	0.286704	0.711181	0.968214	-0.0140287	0.333326	0.659277	DNA metabolism
57	vng57	0.796095	-0.0990351	0.115138	0.381138	0.792598	-0.100947	0.159206	0.442062	unknown
58	vng58	1.16121	0.0649122	0.124442	0.284385	0.784149	-0.105601	0.194879	0.496502	unknown
60	lpg	0.935235	-0.0290793	0.131675	0.448598	0.920917	-0.0357794	0.252017	0.714524	cellular process
61	vng61	0.892369	-0.0494554	0.0707067	0.25644	0.943546	-0.0252369	0.112813	0.788641	unknown
62	lpb	0.983325	-0.00730286	0.130989	0.852165	1.11187	0.0460539	0.254367	0.803454	cellular process
63	galE2	1.06459	0.027182	0.0684207	0.432928	1.04227	0.0179788	0.108764	0.493165	carbohydrate /lipid
64	graD3	1.05475	0.0231511	0.22054	0.777576	1.10456	0.0431887	0.279082	0.690457	nucleotide metab.
65	gmd	1.14099	0.0572807	0.0756647	0.364669	1.00181	0.000787185	0.137748	0.596332	carbohydrate /lipid
66	vng66	1.05022	0.0212812	0.0799456	0.426036	0.898781	-0.0463461	0.055538	0.177604	unknown
67	vng67	0.981826	-0.00796538	0.135169	0.521397	0.974151	-0.0113735	0.197688	0.967908	unknown
68	vng68	0.941856	-0.0260154	0.238864	0.623851	1.0918	0.0381441	0.2665	0.780894	unknown
69	vng69	1.06991	0.0293459	0.0581007	0.246972	1.49771	0.175428	0.0825557	0.0771351	unknown
70	vng70	1.30005	0.113961	0.0688848	0.374704	1.57597	0.197547	0.0541409	0.000263513	unknown
72	nbp1	0.827897	-0.0820239	0.14838	0.617565	0.794092	-0.100129	0.340696	0.691518	transcription
73	vng73	1.03058	0.0130797	0.11923	0.44137	0.988074	-0.00521065	0.172816	0.386453	unknown
75	vng75	1.0702	0.0294649	0.437054	0.950716	0.985372	-0.00639989	0.710886	0.848982	unknown
76	vng76	0.920198	-0.0361186	0.327972	0.920703	1.02496	0.0107051	0.411272	0.980737	unknown
77	vng77	1.00362	0.00156781	0.0571753	0.211316	1.06778	0.0284822	0.0680405	0.373034	unknown
79	vng79	0.955609	-0.0197197	0.230917	0.922131	0.954849	-0.0200651	0.128221	0.875648	unknown
80	vng80	1.21301	0.0838639	0.184086	0.438935	1.06914	0.0290332	0.433142	0.634392	unknown
81	moaE	1.08796	0.0366126	0.0590595	0.339693	1.01153	0.00497848	0.0924354	0.590623	cofactor metab.
84	moeB	0.957563	-0.0188326	0.105448	0.715543	0.994753	-0.00228465	0.182952	0.724125	cofactor metab.
85	moaA	1.05161	0.0218533	0.156394	0.782268	1.04539	0.0192795	0.191416	0.71053	cofactor metab.
86	moeA2	1.10803	0.0445525	0.167099	0.732749	0.996655	-0.00145531	0.223148	0.84547	cofactor metab.
89	moeA1	1.04535	0.0192625	0.0620067	0.534988	0.971163	-0.0127077	0.0717175	0.340112	cofactor metab.
90	pimT1	1.05402	0.0228508	0.0557706	0.281464	1.15332	0.061948	0.0837921	0.287491	cellular process
91	vng91	1.0381	0.01624	0.0566525	0.770404	0.998927	-0.000466393	0.0499024	0.992543	unknown
94	vng94	1.08532	0.0355579	0.0798486	0.452554	1.07145	0.0299701	0.14528	0.601704	unknown
95	gapB	0.941368	-0.0262408	0.0528114	0.246039	0.967979	-0.014134	0.0534279	0.282873	carbohydrate /lipid
96	vng96	0.96109	-0.0172358	0.0653664	0.695827	0.943303	-0.0253487	0.0706418	0.563443	amino acid metab.
97	hsp2	1.20091	0.0795097	0.0527637	0.33991	1.24323	0.0945527	0.0496208	0.0567146	cellular process
98	rimK	1.00016	6.94586e-05	0.0583005	0.433325	1.06801	0.0285762	0.107996	0.479228	translation
99	rpl10e	1.11386	0.0468312	0.0543369	0.074038	1.25036	0.0970338	0.0503428	0.0838453	translation
101	cspD1	1.62557	0.211006	0.0517002	4.47749e-05	1.4358	0.157093	0.0505705	0.00189365	cellular process
102	vng102	1.19136	0.076044	0.0790505	0.428516	1.22306	0.0874481	0.138024	0.539234	unknown
104	serA3	0.900219	-0.0456516	0.0492553	0.354011	0.891718	-0.0497722	0.0492756	0.312458	amino acid metab.
105	vng105	0.960594	-0.0174604	0.402632	0.702408	0.846965	-0.0721347	0.539621	0.744384	unknown
106	rmeM	1.01001	0.00432558	0.0802028	0.8544	1.09642	0.0399756	0.126162	0.523273	DNA metabolism
107	rmeS	1.20861	0.0822848	0.208101	0.675324	1.07809	0.0326569	0.185125	0.674737	DNA metabolism
108	rmeR	1.01352	0.00583038	0.0727707	0.548541	1.08543	0.0356012	0.108896	0.642166	DNA metabolism
110	vng110	1.0717	0.0300719	0.203368	0.826728	1.06172	0.0260106	0.161923	0.809715	unknown
112	vng112	0.964583	-0.0156604	0.186458	0.760908	0.994739	-0.00229075	0.305268	0.811235	unknown
113	bolR1	0.966507	-0.0147949	0.135434	0.41797	1.07887	0.0329673	0.242062	0.70265	transcription
115	yusZ1	1.08323	0.0347208	0.064154	0.605862	1.02534	0.0108665	0.0757645	0.399785	general function
116	vng116	0.903855	-0.0439014	0.290098	0.749664	1.06864	0.0288334	0.815118	0.863655	unknown
117	vng117	1.04209	0.0179048	0.201809	0.558858	1.13235	0.0539796	0.14144	0.641303	unknown
118	vng118	0.904596	-0.0435453	0.0999924	0.594449	1.0804	0.0335835	0.15415	0.494499	unknown
119	vng119	0.815545	-0.0885519	0.0994301	0.499473	1.00198	0.000860705	0.289771	0.846536	unknown
120	vng120	1.00409	0.00177384	0.0639546	0.716702	1.05012	0.0212387	0.0666302	0.708499	unknown
121	vng121	1.03445	0.0147089	0.378935	0.871409	1.13258	0.0540679	0.706585	0.914823	unknown
123	trp1	1.09264	0.0384769	0.0634856	0.396722	1.10483	0.0432957	0.0787625	0.571409	transport
124	vng124	1.01095	0.0047316	0.0852389	0.648011	0.561955	-0.250298	0.101304	0.502892	unknown
125	vng125	1.0209	0.00898503	0.0744565	0.652498	1.09894	0.0409745	0.109919	0.7032	unknown
127	vng127	1.2487	0.096458	0.074751	0.197762	1.27057	0.104	0.14116	0.425412	unknown
128	rfr	0.95891	-0.0182219	0.0709972	0.452067	0.922586	-0.034993	0.124651	0.758656	general function
129	hsp4	0.982878	-0.00750049	0.0527722	0.684361	0.845224	-0.0730284	0.0576692	0.315192	cellular process
130	vng130	1.04164	0.0177186	0.100305	0.509003	0.930825	-0.0311319	0.148052	0.769429	unknown
132	vng132	1.10154	0.042	0.0557	0.451	1				unknown
133	rfa1	0.870165	-0.0603981	0.0504601	0.457557	0.795495	-0.0993628	0.0509798	0.0512882	DNA metabolism
134	hpyA	0.891536	-0.0498611	0.0688377	0.433348	0.971065	-0.0127518	0.0889405	0.555043	DNA metabolism
136	hdf	0.932148	-0.030515	0.0631921	0.507641	0.954029	-0.0204383	0.0719664	0.237666	cellular process
137	cca	1.11207	0.0461331	0.103426	0.594079	1.10959	0.0451606	0.14254	0.638897	translation
138	vng138	0.904367	-0.0436554	0.334933	0.538094	1.02891	0.0123782	0.911163	0.622742	unknown
139	vng139	1.03353	0.0143219	0.156543	0.608553	0.91195	-0.040029	0.326665	0.845431	unknown
140	vng140	0.897968	-0.0467392	0.104413	0.640805	1.10276	0.0424801	0.292992	0.498576	unknown
141	vng141	1.00874	0.00377844	0.186995	0.573948	1.04284	0.0182164	0.57483	0.819627	unknown
142	arlR2	0.921963	-0.0352865	0.0946267	0.487238	0.926607	-0.0331042	0.15103	0.5521	transcription
143	vng143	0.936836	-0.0283362	0.155315	0.610059	0.952762	-0.0210156	0.419092	0.83431	unknown
144	vng144	1.15193	0.0614245	0.0831741	0.44691	1.06009	0.0253412	0.200431	0.77154	unknown
146	vng146	1.03857	0.0164344	0.0818615	0.575179	1.42355	0.153373	0.103838	0.255645	unknown
147	hmr	1.08069	0.0336994	0.0737192	0.327688	1.05808	0.024517	0.156182	0.547453	transcription
148	vng148	0.87928	-0.0558728	0.0566781	0.324235	0.989961	-0.00438202	0.0715581	0.197838	unknown
149	zntA	1.08569	0.0357076	0.0775992	0.499067	1.00837	0.00362123	0.130357	0.67293	transport
150	vng150	1.1168	0.0479742	0.167043	0.526511	1.0285	0.0122033	0.281637	0.669526	unknown
151	vng151	0.87434	-0.0583199	0.0551032	0.409431	0.903937	-0.0438617	0.0606253	0.406925	unknown
152	prrC	0.893557	-0.0488778	0.0752493	0.315989	0.854208	-0.0684366	0.0912906	0.326918	transcription
153	vng153	0.855574	-0.0677426	0.0581417	0.185095	0.952696	-0.0210458	0.0715606	0.336138	unknown
154	merA	0.954175	-0.0203721	0.0728818	0.680759	1.00558	0.00241448	0.137875	0.669498	cellular process
156	bolR2	0.969922	-0.0132634	0.158087	0.606047	1.00892	0.00385709	0.280477	0.675826	transcription
157	oxlT	1.11641	0.0478245	0.186465	0.439844	0.955541	-0.0197505	0.276397	0.77464	transport
158	kdgK	0.985966	-0.00613804	0.0526888	0.695659	1.01379	0.00595	0.0609	0.922	carbohydrate /lipid
159	mutL	0.91153	-0.0402291	0.0626326	0.552201	0.946186	-0.0240236	0.0851556	0.556124	DNA metabolism
160	boa1	0.777431	-0.109338	0.0905066	0.293247	0.752336	-0.123588	0.136042	0.356888	transcription
161	gdhB	1.36171	0.134085	0.0501199	0.0101842	0.918427	-0.0369555	0.052413	0.415976	amino acid metab.
162	alkK	0.969159	-0.0136049	0.0541296	0.0727271	0.895568	-0.0479014	0.0606323	0.295433	carbohydrate /lipid
163	mutS1a	0.834631	-0.0785057	0.0798801	0.477607	0.846508	-0.0723688	0.160949	0.452997	DNA metabolism
164	hef	0.833713	-0.0789834	0.172088	0.585446	1.00123	0.000532409	0.282556	0.787567	cellular process
166	psmB	1.00227	0.000985429	0.0533979	0.0439509	0.99715	-0.00123961	0.0532593	0.881883	cellular process
167	vng167	1.29121	0.110996	0.0547651	0.0680664	0.947011	-0.0236449	0.0492861	0.649893	unknown
168	vng168	1.06349	0.0267347	0.0591733	0.360736	0.988424	-0.0050565	0.107557	0.568454	unknown
170	vng170	0.95119	-0.0217326	0.281949	0.875396	0.976036	-0.0105341	0.397706	0.849463	cofactor metab.
171	vng171	0.957922	-0.0186699	0.430643	0.965465	0.963723	-0.0160478	0.527731	0.981861	DNA metabolism
172	mutS1b	1.06992	0.0293522	0.134136	0.601034	1.04186	0.0178078	0.270582	0.775056	DNA metabolism
174	cat1	0.94429	-0.0248944	0.0663494	0.23654	0.8913	-0.0499759	0.0564358	0.391502	transport
175	trkA1	1.00332	0.00144042	0.0543433	0.408624	1.02107	0.00905545	0.0615699	0.309377	transport
176	act1	1.04936	0.0209238	0.148792	0.540681	1.10275	0.0424768	0.228946	0.699528	transcription
177	rpl15e	1.04503	0.0191288	0.0531627	0.180578	1.1043	0.0430863	0.0586518	0.333906	translation
178	vng178	0.957316	-0.0189446	0.073743	0.506153	0.901096	-0.045229	0.113458	0.583718	unknown
179	stk2	1.19594	0.0777108	0.0811324	0.357084	1.13005	0.0530981	0.157481	0.777382	cellular process
180	hop	0.988898	-0.00484865	0.0758617	0.51765	0.99789	-0.000917363	0.110387	0.752147	cellular process
181	lpl	1.01108	0.00478583	0.19479	0.68609	1.02486	0.0106665	0.251707	0.806535	cofactor metab.
183	xthA	0.958566	-0.0183781	0.053714	0.355248	1.02649	0.0113545	0.0620501	0.297542	DNA metabolism
184	vng184	1.14099	0.0572837	0.0625014	0.390175	1.13504	0.0550114	0.0846611	0.625496	cofactor metab.
186	pepB1	0.969614	-0.0134013	0.0551149	0.51063	1.14312	0.0580901	0.0631604	0.391562	amino acid metab.
187	vng187	1.1212	0.0496846	0.20025	0.824985	1.0693	0.0290994	0.0952585	0.760002	unknown
188	vng188	0.990102	-0.00432022	0.223861	0.714273	1.00076	0.000329038	0.478046	0.878591	carbohydrate /lipid
189	vng189	1.26381	0.10168	0.0974983	0.475052	1.42662	0.154308	0.0767185	0.186353	unknown
190	vng190	0.877257	-0.0568732	0.0567705	0.236563	0.915957	-0.0381247	0.0953438	0.670638	cellular process
192	ftsZ2	0.627119	-0.20265	0.0937658	0.0746315	0.657586	-0.182048	0.0809564	0.139842	cellular process
194	camR1	0.680362	-0.16726	0.0553371	0.277286	0.779615	-0.10812	0.0531803	0.111225	transcription
195	vng195	1.02269	0.0097442	0.0557956	0.509691	1.01343	0.00579293	0.0639746	0.555153	unknown
196	vng196	0.888431	-0.0513762	0.148807	0.425568	1.01237	0.00533763	0.355698	0.588971	unknown
197	vng197	1.20802	0.0820742	0.0842067	0.349423	1.06827	0.02868	0.105168	0.541157	unknown
198	vng198	1.02145	0.00921682	0.0805297	0.868533	1.15732	0.0634532	0.175967	0.719446	unknown
199	vng199	0.794456	-0.09993	0.0649799	0.375053	0.97897	-0.00923074	0.160884	0.507775	unknown
200	vng200	1.03824	0.0162991	0.71079	0.860603	0.918865	-0.0367481	0.559686	0.845302	unknown
203	vng204	1.02946	0.0126108	0.161395	0.649887	0.931789	-0.0306822	0.276295	0.727618	unknown
204	vng203	0.965475	-0.0152592	0.171102	0.702463	0.952885	-0.0209597	0.209939	0.790133	unknown
205	vng205	0.968779	-0.0137753	0.0531649	0.424678	1.20124	0.0796285	0.0496252	0.112763	unknown
207	vng207	1.31876	0.120167	0.0499145	0.0160643	0.933733	-0.0297771	0.0523013	0.567594	unknown
208	vng208	0.93381	-0.0297414	0.0538901	0.01975	0.828861	-0.0815184	0.0529189	0.336314	unknown
209	vng209	0.787483	-0.103759	0.0534426	0.399183	0.801845	-0.0959095	0.0531871	0.17222	DNA metabolism
212	vng212	1.10466	0.0432306	0.122809	0.445846	1.12463	0.0510092	0.191619	0.824003	unknown
213	vng213	0.881963	-0.0545498	0.172957	0.692323	0.994291	-0.0024865	0.413948	0.941775	unknown
214	vng214	0.914716	-0.0387139	0.173676	0.642485	0.981473	-0.00812161	0.332305	0.848823	unknown
215	vng215	0.978815	-0.00929922	0.312592	0.896455	1.06357	0.0267647	0.451259	0.80163	unknown
216	vng216	0.960375	-0.0175592	0.197109	0.740857	1.09427	0.0391238	0.22864	0.857689	unknown
217	vng217	0.997928	-0.000900668	0.145373	0.424327	0.992123	-0.00343456	0.357712	0.82408	unknown
218	gspE1	1.03501	0.0149451	0.304279	0.531877	1.16855	0.0676481	0.690222	0.537447	cellular process
219	vng219	0.941653	-0.0261089	0.0555038	0.486957	0.777334	-0.109392	0.0593042	0.186412	unknown
220	vng220	1.00722	0.00312628	0.0526122	0.45792	0.981623	-0.00805541	0.0533893	0.304121	unknown
222	vng222	0.940702	-0.0265481	0.254877	0.477319	0.958215	-0.0185371	0.50798	0.718714	unknown
223	moxR	0.972182	-0.0122525	0.0766852	0.639324	1.00319	0.0013836	0.0984549	0.633785	cofactor metab.
226	htrA	1.22716	0.0889023	0.194841	0.669489	1.12024	0.0493106	0.265647	0.79042	cellular process
227	vng227	1.01282	0.00553232	0.0524807	0.183727	0.840775	-0.0753201	0.0494431	0.127667	unknown
228	guaAa	0.976772	-0.0102067	0.0559159	0.134625	0.905801	-0.042967	0.060886	0.530228	nucleotide metab.
230	vng230	0.917095	-0.0375857	0.0539373	0.359473	0.847241	-0.0719929	0.0554746	0.296943	unknown
231	vng231	0.985625	-0.00628832	0.104718	0.775137	0.912732	-0.0396566	0.290788	0.715582	unknown
233	vng233	0.848861	-0.0711636	0.0498927	0.153886	0.901092	-0.045231	0.0628743	0.380468	unknown
234	vng234	0.959225	-0.0180797	0.0525545	0.537896	0.853921	-0.0685823	0.0494085	0.165116	cellular process
237	rpoP	1.17024	0.068276	0.0580885	0.341047	1.25988	0.100328	0.0502714	0.0459631	transcription
238	vng238	0.877515	-0.0567453	0.0563353	0.102647	1.0259	0.0111058	0.0494623	0.822345	unknown
239	vng239	1.1283	0.0524256	0.0545536	0.176415	1.1393	0.0566381	0.0582193	0.344153	translation
240	vng240	1.10902	0.0449391	0.1325	0.43246	1.09884	0.040936	0.220221	0.594834	unknown
243	vng243	1.09855	0.0408195	0.089604	0.541469	0.994698	-0.00230874	0.138833	0.784117	unknown
244	vng244	1.12807	0.0523345	0.052519	0.497634	1.01316	0.00568016	0.0522275	0.910069	unknown
245	dtd	1.13487	0.0549474	0.13096	0.551144	1.22949	0.089726	0.108755	0.396987	nucleotide metab.
247	xrlR1	0.911471	-0.0402571	0.0495934	0.41694	0.937199	-0.0281682	0.0495401	0.569631	transcription
248	vng248	0.827026	-0.0824809	0.0632755	0.238427	0.854086	-0.0684984	0.0681149	0.389956	unknown
249	hlp1	0.813008	-0.089905	0.0555411	0.219306	0.790224	-0.10225	0.0602252	0.233013	energy metab.
250	vng250	1.10789	0.0444963	0.11862	0.658985	0.948875	-0.0227909	0.286871	0.809776	unknown
251	vng251	1.02053	0.00882622	0.0680781	0.266737	1.08169	0.0341022	0.104362	0.471742	unknown
252	vng252	1.06727	0.0282753	0.0594629	0.415225	1.15148	0.0612578	0.0701596	0.49409	unknown
254	tfbG	0.82606	-0.0829886	0.137028	0.557377	0.820268	-0.086044	0.156733	0.54236	transcription
255	vng255	0.887101	-0.0520269	0.0539415	0.363395	0.925095	-0.0338136	0.0568505	0.530344	DNA metabolism
256	vng256	1.05082	0.0215292	0.0534336	0.68088	1.00093	0.000401796	0.055877	0.47247	unknown
258	prlR1	0.953389	-0.02073	0.0551612	0.0125847	0.907241	-0.0422772	0.0933593	0.229127	transcription
259	ipp	1.06981	0.0293058	0.0532388	0.228511	1.01635	0.00704428	0.0626164	0.145916	energy metab.
261	vng261	1.86891	0.271589	0.0666792	0.00263002	1.72797	0.237537	0.0825737	0.0775	unknown
262	vng262	1.12699	0.0519198	0.0557062	0.287613	1.16973	0.0680873	0.0740167	0.365741	unknown
264	vng264	1.00604	0.00261436	0.0617316	0.815104	1.00988	0.00426796	0.0738038	0.767151	unknown
265	ftsZ4	0.836601	-0.0774817	0.0529078	0.392959	0.961495	-0.0170528	0.0541069	0.140581	cellular process
266	vng266	0.99109	-0.00388694	0.420326	0.92509	0.968087	-0.0140856	0.983069	0.956055	unknown
267	vng267	1.02158	0.00927353	0.0637612	0.644606	1.02775	0.0118865	0.18758	0.820321	unknown
268	vng268	1.00437	0.00189404	0.071645	0.296932	0.993003	-0.00304928	0.0841451	0.68998	energy metab.
270	vng270	1.06177	0.026031	0.0598706	0.35923	0.968142	-0.0140609	0.0647564	0.672977	carbohydrate /lipid
271	vng271	1.02257	0.00969181	0.0646264	0.896003	1.06176	0.0260275	0.0862812	0.693379	unknown
272	vng272	0.988108	-0.00519558	0.0644134	0.637997	1.03332	0.0142343	0.130938	0.611176	unknown
274	vng274	1.0858	0.0357511	0.0643162	0.318862	1.08124	0.0339205	0.11939	0.730959	DNA metabolism
277	crtI3	0.960607	-0.0174542	0.186811	0.774411	1.00267	0.00115846	0.317911	0.684585	cofactor metab.
280	vng280	1.43945	0.158196	0.0595877	0.173853	1.45232	0.162064	0.0617005	0.164905	unknown
281	soxB	1.12021	0.0493005	0.0533331	0.279169	1.06806	0.0285969	0.0525102	0.423006	amino acid metab.
282	vng282	1.00785	0.00339496	0.0541951	0.176713	0.926068	-0.0333571	0.053839	0.509563	unknown
283	vng283	1.11193	0.0460787	0.0788287	0.389289	1.09795	0.0405828	0.0846844	0.654292	cellular process
284	vng284	0.999777	-9.70729e-05	0.0736547	0.653976	1.03638	0.0155182	0.103614	0.679537	energy metab.
285	vng285	1.2054	0.0811326	0.0534617	0.361446	1.17116	0.0686145	0.0542739	0.244555	DNA metabolism
286	vng286	1.10468	0.0432381	0.055623	0.496013	0.975994	-0.0105529	0.0730315	0.549875	DNA metabolism
287	vng287	1.05089	0.021559	0.202243	0.621913	0.841605	-0.0748917	0.200965	0.657833	unknown
289	vng289	1.00507	0.00219727	0.0562483	0.495074	1.0126	0.00543893	0.09116	0.634229	unknown
291	vng291	1.18293	0.0729607	0.0673734	0.119965	1.11729	0.0481657	0.0855387	0.241402	unknown
293	arlR3	1.10329	0.0426885	0.0498886	0.392177	1.13771	0.0560333	0.0572944	0.324749	transcription
294	pnm	0.868593	-0.0611838	0.0580737	0.381572	0.886074	-0.05253	0.0610691	0.442985	cofactor metab.
296	vng296	1.03222	0.0137742	0.076552	0.306588	0.997267	-0.00118855	0.0826662	0.546598	unknown
297	vng297	0.964985	-0.0154794	0.055327	0.525943	1.00291	0.0012622	0.0545143	0.355806	unknown
298	vng298	1.00294	0.00127453	0.065969	0.389648	0.971112	-0.0127309	0.0949389	0.553199	unknown
300	vng300	0.881671	-0.0546936	0.0651659	0.481571	0.985974	-0.00613435	0.0807721	0.472726	unknown
301	vng301	1.07865	0.0328795	0.0735633	0.453788	1.08782	0.0365587	0.139494	0.705568	cofactor metab.
303	lon	0.86163	-0.0646793	0.0536322	0.332013	0.925486	-0.03363	0.0663958	0.117266	cellular process
305	ogt	1.00997	0.00430872	0.0538819	0.57836	1.01227	0.00529452	0.0601804	0.333679	DNA metabolism
306	trpC	0.875107	-0.0579389	0.198532	0.756985	0.932959	-0.0301375	0.220851	0.774454	amino acid metab.
307	trpB	1.11213	0.046156	0.0884802	0.434215	1.09743	0.0403771	0.120896	0.459245	amino acid metab.
308	trpA	1.08338	0.034781	0.0728484	0.527713	1.16913	0.0678632	0.109362	0.618365	amino acid metab.
309	vng309	1.13855	0.0563513	0.0578297	0.298964	1.01377	0.00593767	0.066527	0.395533	carbohydrate /lipid
310	vng311	1.03095	0.0132356	0.0528611	0.796184	0.948513	-0.0229568	0.0494188	0.642264	amino acid metab.
311	vng310	1.07219	0.0302707	0.063896	0.416227	1.0141	0.00608179	0.0810347	0.34276	unknown
312	vng312	0.948337	-0.0230372	0.0624135	0.198795	0.975439	-0.0108	0.0947023	0.398921	unknown
314	aroD	1.15558	0.0628009	0.171224	0.529657	1.1395	0.0567124	0.432379	0.754183	amino acid metab.
315	tfbF	1.22239	0.0872108	0.053341	0.234672	1.22712	0.0888869	0.0545804	0.225311	transcription
316	vng316	1.09646	0.0399942	0.0594201	0.499753	1.07763	0.0324678	0.0520148	0.532494	unknown
318	dpg	0.98119	-0.00824674	0.129602	0.620536	0.960024	-0.0177179	0.150228	0.672805	cellular process
319	vng319	0.926702	-0.0330601	0.0492641	0.502171	1.22693	0.0888195	0.0496049	0.0733675	transcription
320	arlR4	0.977454	-0.00990387	0.0713347	0.529554	1.07973	0.0333142	0.0677601	0.354187	transcription
321	ids	0.69796	-0.15617	0.056191	0.120526	0.741214	-0.130056	0.0604217	0.13892	cellular process
322	vng322	1.17241	0.0690785	0.0573822	0.305916	1.15487	0.0625337	0.0780276	0.416106	cellular process
323	vng323	1				1.16107	0.0648569	0.0493638	0.188895	unknown
324	pykA	1.04952	0.0209899	0.0693344	0.561384	1.09954	0.0412113	0.12474	0.52161	energy metab.
326	metS	0.906104	-0.0428219	0.0769144	0.596588	0.936004	-0.0287221	0.0869288	0.46309	translation
327	gadD	0.995002	-0.00217614	0.0595748	0.440246	0.995464	-0.00197447	0.0721493	0.27229	amino acid metab.
329	caaX	0.993785	-0.00270759	0.0620264	0.31408	0.870557	-0.0602027	0.0573888	0.468773	cellular process
330	ppsA	0.744784	-0.12797	0.0534129	0.0792562	0.609829	-0.214792	0.0555622	0.00153504	carbohydrate /lipid
331	vng331	1.18717	0.0745142	0.0552351	0.177325	1.09639	0.0399665	0.0501056	0.425077	unknown
332	vng332	1.06925	0.0290795	0.0624956	0.67285	0.974447	-0.0112417	0.0739403	0.550428	unknown
335	gptA1	1.00097	0.000421081	0.0545108	0.28876	1.07713	0.0322673	0.0575975	0.633036	nucleotide metab.
337	vng337	0.732686	-0.135082	0.0501234	0.00703903	0.961216	-0.0171789	0.0525177	0.30582	DNA metabolism
339	vng339	1.01103	0.00476481	0.186869	0.794239	0.948509	-0.0229583	0.320074	0.913859	unknown
340	vng340	1.03627	0.0154746	0.0613699	0.56418	1.00024	0.0001027	0.0813106	0.56266	unknown
342	smc1	0.844698	-0.0732988	0.0746549	0.398339	0.92053	-0.0359619	0.10363	0.522748	cellular process
343	vng343	1.01195	0.00515838	0.0561761	0.401233	1.03921	0.0167019	0.0622682	0.610967	unknown
345	gatB2	0.921662	-0.0354285	0.0596615	0.279697	1.02303	0.00988686	0.064657	0.526542	translation
346	vng346	1.1194	0.0489854	0.175413	0.820026	1.0678	0.0284882	0.367666	0.881822	unknown
347	vng347	0.992597	-0.0032272	0.0722863	0.411363	1.00002	1.0181e-05	0.0896031	0.759142	unknown
349	topA	0.993181	-0.00297151	0.0647165	0.537237	0.921373	-0.0355644	0.0923723	0.551433	DNA metabolism
351	vng351	0.969269	-0.0135556	0.0928937	0.637721	1.0316	0.013512	0.187902	0.828518	unknown
352	vng352	1.0178	0.00766258	0.084475	0.320863	1.05131	0.0217325	0.119416	0.764698	unknown
354	vng354	1.1134	0.0466504	0.0924749	0.410524	1.06083	0.0256452	0.0963954	0.589884	unknown
355	htr14	1.00043	0.000187666	0.09238	0.709729	1.11242	0.0462695	0.118294	0.606219	cellular process
357	vng357	1.06727	0.0282733	0.402143	0.62802	0.928408	-0.0322612	1.12048	0.745387	unknown
359	vng359	0.884656	-0.0532256	0.0625938	0.34413	0.779627	-0.108113	0.0849325	0.296138	unknown
360	vng360	0.963659	-0.0160767	0.0923973	0.349817	1.0541	0.0228812	0.224909	0.593638	unknown
361	vng361	0.973821	-0.0115207	0.0679801	0.624814	0.911344	-0.0403176	0.0871948	0.564445	unknown
363	nfi	0.964137	-0.0158612	0.0678532	0.41513	0.91459	-0.0387734	0.104798	0.617364	DNA metabolism
364	yusZ3	1.01004	0.00433692	0.0612149	0.483812	1.03339	0.0142662	0.0744178	0.283896	general function
365	arsA1	1.14455	0.0586331	0.0866825	0.519625	1.16779	0.0673653	0.12602	0.500091	transport
367	vng367	0.918317	-0.0370076	0.0536462	0.368031	0.945909	-0.0241505	0.0557935	0.489045	unknown
368	vng368	1.00906	0.00391659	0.0553963	0.944854	0.97672	-0.0102301	0.0494657	0.836156	unknown
370	vng370	1.20383	0.0805662	0.0602227	0.315935	1.15356	0.0620383	0.0800938	0.40422	general function
371	acd1	0.964274	-0.0157995	0.0822656	0.547049	0.958772	-0.0182845	0.11379	0.527436	carbohydrate /lipid
373	vng373	1.05988	0.0252557	0.0672152	0.35825	1.05638	0.0238187	0.0947466	0.498064	unknown
374	nusG	1.16786	0.0673904	0.10675	0.557184	1.02463	0.0105682	0.106192	0.635917	transcription
375	secE	1.11789	0.0484001	0.0749901	0.545684	1.12783	0.0522433	0.0648853	0.447837	cellular process
376	ftsZ1	0.773606	-0.11148	0.0543694	0.292331	0.874476	-0.0582519	0.0557912	0.174071	cellular process
378	vng378	1.08376	0.0349339	0.189222	0.539539	0.998184	-0.000789238	0.261886	0.84824	unknown
380	caa	1.1804	0.0720285	0.067659	0.391866	1.00581	0.00251442	0.083532	0.633662	transport
382	aroE	0.915412	-0.0383834	0.101566	0.510812	1.00034	0.000145763	0.151772	0.806591	amino acid metab.
383	vng383	0.849741	-0.0707133	0.0727804	0.313615	0.796033	-0.0990688	0.0619663	0.114535	unknown
384	trpE2	0.920357	-0.0360439	0.0739895	0.589242	0.916765	-0.0377421	0.157959	0.5207	amino acid metab.
386	trpG2	0.884376	-0.0533631	0.0545282	0.419353	0.943477	-0.0252685	0.0585661	0.6107	amino acid metab.
387	ilvE1	1.01487	0.00641097	0.0883712	0.784519	0.951424	-0.0216257	0.112772	0.725372	amino acid metab.
388	vng388	1.17602	0.0704151	0.100678	0.505739	1.14859	0.0601668	0.165566	0.601447	unknown
389	tzhR1	1.06588	0.0277098	0.110803	0.66271	1.00057	0.000247453	0.228821	0.847705	transcription
390	graD1	1.08376	0.0349347	0.0543529	0.435366	1.06795	0.0285505	0.0594793	0.616629	nucleotide metab.
391	vng391	0.91027	-0.04083	0.112953	0.582722	0.957766	-0.0187405	0.130914	0.560034	unknown
393	vng393	1.03478	0.0148472	0.0712894	0.709137	1.02259	0.0097036	0.154686	0.731615	unknown
394	vng394	1.01751	0.00753953	0.0530081	0.0832302	1.02976	0.012736	0.0492325	0.795873	unknown
396	vng396	1.11533	0.0474039	0.0530024	0.449248	1.31756	0.11977	0.056128	0.0379225	unknown
398	nthA1	1.07104	0.0298063	0.0697967	0.65743	1.11456	0.047103	0.0809039	0.536167	DNA metabolism
399	vng399	1.11713	0.0481031	0.0820147	0.417514	1.02597	0.0111341	0.109681	0.674648	unknown
401	epf2	1.21926	0.0860967	0.0596454	0.258967	1.15638	0.0631018	0.0728773	0.428418	transcription
402	vng402	0.993799	-0.00270151	0.0792009	0.550913	0.891339	-0.0499572	0.129161	0.224098	unknown
403	proS	0.918663	-0.0368439	0.0564282	0.592144	0.926694	-0.0330635	0.0674102	0.458284	translation
404	vng404	1.02885	0.0123507	0.311271	0.750569	1.00892	0.00385641	0.588744	0.711556	unknown
405	vng405	1.21763	0.085516	0.0554053	0.264123	1.08019	0.0334998	0.0632363	0.625637	unknown
406	vng406	0.905778	-0.0429784	0.0983391	0.644269	0.946904	-0.0236942	0.133902	0.677087	energy metab.
407	vng407	0.833108	-0.0792989	0.0498663	0.183356	1.12436	0.0509067	0.0533496	0.0846931	unknown
408	vng408	1.14258	0.0578864	0.214148	0.613363	1.00135	0.000585148	0.550951	0.812099	unknown
409	vng409	0.969747	-0.0133414	0.0569532	0.270585	0.965029	-0.0154597	0.0652824	0.763916	amino acid metab.
410	rfbU2	1.0671	0.0282032	0.0534482	0.661285	0.997448	-0.00110979	0.0553931	0.594985	translation
412	folP	1.03932	0.016749	0.0591723	0.269252	1.049	0.0207744	0.0714775	0.53382	cofactor metab.
414	purH	0.814557	-0.0890784	0.0606141	0.418215	0.80707	-0.0930886	0.0845673	0.285341	nucleotide metab.
415	purB	0.916561	-0.0378387	0.0925777	0.482137	0.993097	-0.00300846	0.170896	0.688984	nucleotide metab.
417	vng417	1.04978	0.0210999	0.0621704	0.396983	1.00402	0.00174197	0.0738632	0.513085	unknown
419	vng419	1.07525	0.0315107	0.0573886	0.289551	1.11103	0.0457263	0.0636135	0.327731	unknown
420	vng420	1.01861	0.00800701	0.0683024	0.537062	1.01913	0.00823079	0.0842518	0.709112	unknown
421	vng421	1.00242	0.00104938	0.0527573	0.551749	0.987049	-0.00566137	0.0605572	0.277556	cellular process
422	cyc	0.88626	-0.0524388	0.0953955	0.569822	0.922858	-0.0348652	0.166981	0.668181	cofactor metab.
424	nacR	1.02272	0.00975879	0.0522429	0.729716	0.94102	-0.0264013	0.0523474	0.59962	transcription
425	pimT2	1.0009	0.000390541	0.0525741	0.62726	1.0041	0.00177542	0.0530684	0.510284	translation
426	rpoM	0.894755	-0.048296	0.0523671	0.404963	0.893944	-0.0486894	0.06359	0.432483	transcription
427	yfmO2	0.982923	-0.00748052	0.115287	0.60917	0.941942	-0.025976	0.209773	0.831762	transport
428	fad2	0.859815	-0.0655952	0.0535262	0.342301	0.826281	-0.0828723	0.06389	0.475298	carbohydrate /lipid
429	vng429	0.996233	-0.00163922	0.0549784	0.103863	1.06025	0.0254078	0.0599677	0.562182	unknown
430	vng430	0.668683	-0.17478	0.051223	0.000676483	0.793448	-0.100481	0.0509604	0.0486243	unknown
431	apa	1.06858	0.0288081	0.0803989	0.4659	1.14618	0.0592516	0.103823	0.458274	DNA metabolism
433	vng433	1.13999	0.0569029	0.057687	0.389339	1.15884	0.0640238	0.0667837	0.499234	translation
435	vng435	1.37532	0.138403	0.0984773	0.211349	1.40567	0.147884	0.172527	0.445132	unknown
436	nhaC1	1.54673	0.189414	0.0617444	0.0981606	1.42294	0.153188	0.0885659	0.348775	transport
437	vng437	0.881191	-0.0549302	0.103929	0.632711	0.912016	-0.0399974	0.16686	0.678503	cellular process
438	ferA3	1.02854	0.0122196	0.0535843	0.39046	1.00278	0.00120427	0.0752127	0.542997	energy metab.
439	ferA3	1.11467	0.0471461	0.0537379	0.478784	1.14507	0.0588327	0.0589448	0.402349	energy metab.
440	vng440	0.958525	-0.0183965	0.0533493	0.748881	1.03677	0.0156839	0.052426	0.365867	unknown
441	vng441	1.16364	0.0658176	0.0703477	0.3095	1.09544	0.0395871	0.107445	0.62112	unknown
442	rspA	0.880034	-0.0555007	0.10273	0.491886	0.983105	-0.00740021	0.183401	0.746612	cellular process
444	dapA	1.10895	0.0449117	0.230604	0.591461	0.898586	-0.0464404	0.345988	0.828814	amino acid metab.
446	tdh1	1.0705	0.0295857	0.0552558	0.562565	0.992042	-0.00346987	0.0587692	0.540062	amino acid metab.
447	gcd	1.04699	0.0199446	0.0688215	0.479621	1.13113	0.0535132	0.0824326	0.540177	unknown
448	pyrE1	0.985762	-0.00622796	0.0531671	0.380802	0.990976	-0.00393705	0.0556522	0.455459	nucleotide metab.
450	vng450	1.21122	0.0832234	0.0534186	0.121981	0.990879	-0.00397923	0.0557034	0.136832	cellular process
451	phoU	0.938058	-0.0277703	0.0760289	0.511248	0.887908	-0.0516321	0.1156	0.557988	transcription
452	pstB2	1.12073	0.0495	0.0555	0.372	1.16432	0.0660717	0.0493721	0.180818	transport
453	pstA2	0.879498	-0.0557651	0.0572581	0.0624583	0.781729	-0.106944	0.0574846	0.0669633	transport
455	pstC2	0.842261	-0.0745533	0.0607443	0.121344	0.793816	-0.10028	0.0797587	0.219874	transport
457	phoX	0.949404	-0.0225489	0.0527064	0.346093	0.875685	-0.0576523	0.0532271	0.209092	transport
458	prp1	0.976864	-0.0101659	0.0634718	0.703456	1.02287	0.00982225	0.081311	0.742307	transcription
459	cysH	0.935676	-0.0288745	0.0525708	0.460684	1.00244	0.0010594	0.0527339	0.308091	amino acid metab.
461	aspS	1.06707	0.0281945	0.0533574	0.481949	1.2455	0.0953422	0.0538561	0.155678	translation
462	mrlR	1.06608	0.0277881	0.619777	0.969402	0.988877	-0.00485771	0.762457	0.989271	transcription
463	vng463	0.89547	-0.0479489	0.136574	0.636118	0.946334	-0.0239557	0.173625	0.851986	unknown
465	nosF2	0.967342	-0.0144201	0.107834	0.709652	0.906369	-0.042695	0.140833	0.664303	transport
466	vng466	0.871497	-0.059734	0.0694485	0.423036	0.874929	-0.0580272	0.0897058	0.563644	unknown
467	yafB	1.2973	0.113041	0.056754	0.302164	1.38812	0.142427	0.0669872	0.0559604	general function
468	vng468	1.05522	0.023344	0.0843273	0.68561	0.974556	-0.0111933	0.116744	0.679284	energy metab.
469	vng469	0.881218	-0.0549167	0.153441	0.515381	0.756408	-0.121244	0.16572	0.495511	unknown
470	trp3	0.909329	-0.0412789	0.220745	0.609317	0.741476	-0.129903	0.540765	0.662201	transport
471	xrlR2	1.22379	0.087707	0.0527193	0.0963365	1.25464	0.0985185	0.0535138	0.0658959	transcription
472	vng472	1.10519	0.0434375	0.0543482	0.186402	1.10829	0.044654	0.058613	0.240628	unknown
473	korB	1.01315	0.00567522	0.0532396	0.671069	0.983272	-0.00732643	0.0544226	0.122459	energy metab.
474	korA	0.957806	-0.0187224	0.0524024	0.500115	0.955033	-0.0199818	0.0530737	0.22398	energy metab.
475	fpr	1.26705	0.102795	0.067633	0.156465	1.09615	0.0398705	0.090046	0.608548	cellular process
478	vng478	0.905464	-0.043129	0.12588	0.680773	0.960369	-0.0175618	0.149108	0.841698	amino acid metab.
479	yajO1	0.950666	-0.0219718	0.064618	0.748185	1.06991	0.029347	0.0869452	0.599831	cofactor metab.
481	mcmA1	0.956372	-0.0193729	0.072895	0.589908	0.967818	-0.0142062	0.107796	0.61626	carbohydrate /lipid
482	vng482	0.9448	-0.0246599	0.0527975	0.122378	0.822753	-0.0847306	0.0495846	0.152275	transcription
483	vng483	0.936703	-0.028398	0.0706808	0.487763	0.983967	-0.00701953	0.157607	0.791117	unknown
484	acs1	0.775307	-0.110526	0.173189	0.556989	0.795725	-0.0992372	0.282301	0.640226	carbohydrate /lipid
485	vng485	1.01023	0.00441882	0.0666979	0.818116	0.996426	-0.00155487	0.0923088	0.779115	unknown
486	hat1	0.893156	-0.0490729	0.085869	0.569406	0.986455	-0.00592257	0.148384	0.816092	translation
487	vng487	0.977047	-0.0100846	0.0891944	0.674185	1.02546	0.0109181	0.143417	0.726327	translation
488	vng488	0.969815	-0.0133112	0.0598446	0.412012	0.952674	-0.0210555	0.0691324	0.447612	unknown
489	dnaJ	0.958874	-0.0182387	0.0555761	0.581679	1.07618	0.0318831	0.0665993	0.452273	cellular process
491	dnaK	0.856812	-0.0671146	0.053056	0.337703	0.838663	-0.0764126	0.0533727	0.119018	cellular process
492	vng492	0.905066	-0.0433196	0.0946929	0.682633	0.984195	-0.00691902	0.139091	0.652595	unknown
494	grpE	1.1342	0.0546887	0.0740301	0.462415	1.16471	0.0662169	0.112122	0.466994	cellular process
496	vng496	1.08891	0.0369915	0.0552508	0.575496	1.1041	0.0430077	0.0628441	0.582718	unknown
498	vng498	1.0027	0.00117	0.111899	0.650051	0.979307	-0.00908098	0.189465	0.765488	unknown
499	cna	0.990146	-0.00430064	0.0705535	0.612056	0.991087	-0.00388836	0.0958081	0.486282	translation
500	ppd	1.04743	0.0201255	0.0611778	0.576121	1.13897	0.0565121	0.0691192	0.484438	carbohydrate /lipid
501	yfmO1	0.991626	-0.00365227	0.0911287	0.598703	0.995828	-0.00181583	0.126056	0.560027	transport
502	aspB1	0.939653	-0.0270327	0.064861	0.585913	1.3684	0.136214	0.0529999	0.237219	amino acid metab.
503	vng503	0.829168	-0.0813572	0.73407	0.840677	0.930368	-0.0313452	0.797326	0.929298	cofactor metab.
504	gbp5	1.28033	0.107322	0.0967294	0.304361	1.19717	0.078157	0.106272	0.382073	translation
505	vng505	0.94795	-0.0232144	0.196097	0.737533	0.978597	-0.0093963	0.331848	0.824005	unknown
506	vng506	1.22593	0.0884661	0.346109	0.769522	1.15223	0.0615382	0.541639	0.857719	unknown
507	vng507	0.998646	-0.00058862	0.131816	0.496094	1.09886	0.0409418	0.0918842	0.329195	unknown
508	vng508	1.17556	0.0702466	0.0777606	0.393951	1.17133	0.068678	0.099101	0.435587	unknown
509	vng509	1.01762	0.00758598	0.109258	0.57307	1.14256	0.0578785	0.219527	0.601818	unknown
510	prrIV2	1.01841	0.00792328	0.0598956	0.25375	1.07227	0.030306	0.0527621	0.565704	cellular process
511	arlR5	1.14175	0.0575719	0.0931031	0.496975	1.06529	0.0274698	0.210775	0.471631	transcription
512	ppe	1.12586	0.0514833	0.0552338	0.417215	0.953014	-0.0209006	0.0641404	0.350696	DNA metabolism
514	vng514	1.1343	0.0547281	0.0609081	0.292638	1.14152	0.0574838	0.0823414	0.499197	DNA metabolism
516	vng516	0.957648	-0.0187941	0.0987045	0.620634	0.976539	-0.0103105	0.193466	0.67006	unknown
518	vng518	1.10472	0.043252	0.129403	0.739727	1.05905	0.0249146	0.175945	0.887392	unknown
520	vng520	0.919108	-0.0366334	0.409362	0.726367	1.24038	0.0935544	0.528338	0.471712	unknown
521	polB1	0.969269	-0.0135557	0.1159	0.758396	0.968513	-0.0138944	0.136952	0.70119	DNA metabolism
523	inb	1.12976	0.0529873	0.113656	0.462805	1.05745	0.0242597	0.198469	0.561026	general function
524	yurY	1.05351	0.0226367	0.0527138	0.17038	1.05234	0.022158	0.0529834	0.251579	transport
525	vng525	0.99284	-0.00312059	0.0533082	0.468082	1.05364	0.0226916	0.0529552	0.563175	cellular process
527	vng527	1.08145	0.0340056	0.054643	0.523449	1.11349	0.046686	0.0559454	0.449046	cellular process
529	vng529	1.09378	0.0389309	0.221962	0.878782	1.01601	0.00689826	0.270911	0.807888	unknown
530	troR	1.11267	0.0463654	0.0640488	0.315544	1.13593	0.0553517	0.0865429	0.348483	transcription
532	vng532	0.744831	-0.127942	0.221784	0.677845	0.914014	-0.0390472	0.407086	0.87873	unknown
533	vng533	0.861765	-0.0646111	0.0577894	0.359038	0.912038	-0.0399873	0.0645883	0.482002	unknown
534	vng534	0.993731	-0.00273106	0.0691596	0.440074	1.02944	0.0125992	0.132876	0.7168	unknown
535	vng535	1.23381	0.0912483	0.142535	0.57218	1.24321	0.0945457	0.230358	0.542868	unknown
536	sirR	1.22904	0.0895674	0.0559756	0.111026	1.19904	0.0788342	0.0663204	0.327432	transcription
537	vng537	1.06488	0.027299	0.0941949	0.305145	0.920435	-0.0360069	0.352518	0.672738	unknown
539	vng539	1.02369	0.010169	0.0539928	0.192328	0.959583	-0.0179174	0.0558144	0.449235	unknown
540	imp	0.916078	-0.0380674	0.0570972	0.516512	0.883976	-0.0535597	0.0533001	0.325985	general function
541	thrC2	0.948418	-0.0230004	0.058245	0.519534	1.12087	0.049554	0.0927627	0.463602	amino acid metab.
542	vng542	1.00275	0.00119386	0.0750868	0.398571	1.06957	0.0292075	0.103027	0.651625	cofactor metab.
543	vng543	1.11083	0.0456494	0.103051	0.487494	1.02085	0.00896049	0.123223	0.641068	unknown
544	vng544	1.1681	0.0674783	0.500886	0.68563	1.20722	0.0817864	1.21774	0.669305	unknown
546	vng546	1.29423	0.11201	0.057415	0.167745	1.08761	0.0364731	0.0589735	0.597526	unknown
548	vng548	0.997722	-0.000990269	0.053335	0.628751	1.00016	7.1233e-05	0.0537759	0.187859	translation
549	eif2a	1.07529	0.0315267	0.0527016	0.2472	1.07294	0.0305755	0.0526585	0.53032	translation
550	rps27e	1.12148	0.04979	0.0529496	0.310085	1.16251	0.0653963	0.0531379	0.399828	translation
551	rpl44e	1.06302	0.0265428	0.0527488	0.292521	1.08668	0.0360997	0.0531243	0.359648	translation
553	vng553	1.18894	0.0751597	0.0537545	0.287856	1.16622	0.0667813	0.0687739	0.331546	unknown
555	vng555	1.01135	0.00490344	0.162482	0.731695	1.00259	0.00112186	0.301317	0.920531	unknown
556	sgb	0.869451	-0.0607548	0.143192	0.459296	0.841599	-0.0748949	0.139641	0.574661	general function
557	vng557	1.01847	0.00794857	0.0674532	0.58446	1.07144	0.0299696	0.0979967	0.684569	unknown
559	apt	1.49619	0.174986	0.0619815	0.0496838	1.42597	0.154109	0.0739527	0.114533	nucleotide metab.
560	vng560	1.04475	0.0190141	0.548909	0.691634	1.0305	0.0130464	0.339441	0.833287	energy metab.
562	vng562	0.915496	-0.0383435	0.0861946	0.145414	0.876161	-0.0574162	0.0639998	0.342799	energy metab.
563	ndhG2	0.830004	-0.0809197	0.0562106	0.118132	0.789175	-0.102827	0.0704236	0.170515	energy metab.
564	vng565	0.958771	-0.018285	0.0558444	0.0092499	0.920512	-0.0359704	0.0776473	0.5742	unknown
565	vng564	0.875593	-0.0576976	0.0561293	0.0151031	0.849054	-0.0710648	0.0589207	0.353164	unknown
566	vng566	0.882806	-0.0541346	0.062298	0.0776355	0.911985	-0.0400124	0.0603954	0.424779	unknown
568	vng570	0.918976	-0.036696	0.0594168	0.015653	0.830154	-0.0808414	0.0610837	0.292838	unknown
570	vng568	1				1.1215	0.0498	0.0554	0.369	unknown
571	vng571	0.983912	-0.00704381	0.0536387	0.206247	0.900617	-0.0454598	0.0539403	0.160029	unknown
572	dfp	0.967177	-0.0144941	0.0689912	0.391029	1.04197	0.017857	0.0768871	0.583516	cofactor metab.
573	hcpE	1.14764	0.0598043	0.0543883	0.193964	1.15458	0.0624246	0.0616302	0.369416	energy metab.
574	vng574	0.98038	-0.0086056	0.071813	0.534983	0.819472	-0.0864659	0.100675	0.139354	unknown
575	ywaD	0.949077	-0.0226984	0.0797652	0.543896	0.958041	-0.0186159	0.113288	0.573044	amino acid metab.
576	vng576	1.07757	0.0324468	0.0827305	0.610423	0.976931	-0.0101361	0.106857	0.64142	carbohydrate /lipid
578	vng578	1.10964	0.0451824	0.0532866	0.204738	1.04798	0.0203528	0.0540615	0.268417	unknown
579	vng579	1.01867	0.0080356	0.0559073	0.539459	0.998177	-0.000792437	0.061288	0.797874	unknown
581	vng581	1.06932	0.0291095	0.0706521	0.460551	0.996116	-0.00168994	0.105652	0.788713	unknown
582	cybB1	0.964767	-0.0155776	0.0630091	0.58401	0.937765	-0.0279062	0.0572321	0.674303	energy metab.
583	cybB2	0.908593	-0.0416305	0.0527201	0.440055	0.872152	-0.0594077	0.0673423	0.377509	energy metab.
584	cybA	0.905293	-0.0432106	0.0525174	0.450466	0.848066	-0.0715705	0.0655255	0.310191	energy metab.
585	cybD	0.941531	-0.0261652	0.0524031	0.62892	0.984577	-0.00675013	0.0527997	0.180079	energy metab.
586	cybE	0.912899	-0.0395774	0.0538961	0.473187	0.90405	-0.0438077	0.0552893	0.23371	energy metab.
587	vng587	0.954851	-0.0200644	0.0683004	0.632605	0.968164	-0.0140511	0.0875542	0.625473	unknown
590	vng590	0.993966	-0.00262851	0.131308	0.715704	0.910099	-0.0409116	0.218594	0.682417	unknown
591	arlR6	0.979898	-0.00881928	0.0871935	0.883325	0.991541	-0.00368918	0.122052	0.924472	transcription
592	nthA2	1.27191	0.104455	0.0711646	0.265413	1.18702	0.0744589	0.0975522	0.402289	DNA metabolism
593	dmd	1.20153	0.0797354	0.0548782	0.347531	1.12765	0.0521755	0.0566707	0.433067	carbohydrate /lipid
594	vng594	0.998282	-0.000746778	0.0660294	0.302915	1.01931	0.00830604	0.10657	0.764801	unknown
595	vng595	1.08463	0.0352799	0.125024	0.579845	1.06839	0.0287309	0.23097	0.703197	amino acid metab.
597	vng597	1.08951	0.0372323	0.0542089	0.552538	1.11153	0.0459224	0.0589886	0.540328	unknown
598	vng598	0.992472	-0.00328175	0.127255	0.378322	0.906308	-0.0427242	0.167824	0.532375	unknown
599	vng600	0.901964	-0.0448108	0.0586566	0.164473	0.790772	-0.101949	0.0785585	0.171113	translation
600	str	1.0357	0.0152334	0.0828196	0.484255	0.908105	-0.0418639	0.0795373	0.38352	general function
601	vng601	0.908575	-0.0416393	0.0574297	0.557538	1.06669	0.0280395	0.0496763	0.572452	translation
602	vng602	1.11204	0.0461207	0.240754	0.860594	1.03858	0.0164398	0.362149	0.846448	cellular process
604	vng604	0.926102	-0.0333414	0.0579988	0.578928	0.974993	-0.0109983	0.0786075	0.721351	unknown
606	yrhA	0.94939	-0.0225553	0.0534581	0.587868	0.986447	-0.00592606	0.0502602	0.542028	amino acid metab.
608	vng608	1.03371	0.014398	0.0726894	0.73713	1.11832	0.0485659	0.226161	0.754001	unknown
609	vng609	1.14099	0.0572823	0.062532	0.45078	1.07695	0.0321951	0.0951316	0.525612	unknown
610	hhoA	1.05879	0.0248085	0.0762616	0.726243	1.08533	0.0355629	0.0879907	0.715698	cofactor metab.
611	vng611	1.03877	0.0165184	0.178277	0.706894	0.998893	-0.000481182	0.438781	0.912158	unknown
612	vng612	0.959244	-0.018071	0.345278	0.936414	0.99285	-0.00311616	1.04376	0.957099	unknown
613	vng613	1.04458	0.018942	0.122925	0.664903	1.03095	0.0132376	0.368194	0.546032	unknown
614	htr16	1.12909	0.0527285	0.112284	0.49835	1.15717	0.0633961	0.102721	0.418672	cellular process
615	trkA7	1.17239	0.069073	0.179657	0.608884	1.09803	0.0406129	0.232782	0.560493	transport
617	vng617	0.905103	-0.0433021	0.0602046	0.12873	0.982423	-0.00770156	0.0532506	0.401616	unknown
620	edp	0.97491	-0.0110353	0.0553931	0.271651	0.977119	-0.0100524	0.0528783	0.5582	cellular process
622	vng622	0.910048	-0.0409355	0.0620403	0.223482	1.03008	0.0128692	0.111502	0.521486	unknown
623	yngE	0.961365	-0.0171115	0.0590863	0.355838	1.01266	0.00546546	0.0922015	0.623572	carbohydrate /lipid
624	vng624	1.06731	0.0282919	0.0668682	0.570188	1.06127	0.0258247	0.0936994	0.794636	unknown
626	maoC2	0.913148	-0.0394589	0.110831	0.697022	1.00963	0.0041642	0.281502	0.886768	carbohydrate /lipid
627	citE	0.978651	-0.00937215	0.119382	0.658448	1.01948	0.00837845	0.277731	0.838452	energy metab.
628	gdhA1	0.823924	-0.0841128	0.0554556	0.196832	0.735753	-0.133268	0.0504781	0.00828794	amino acid metab.
629	aspB2	1.08155	0.0340471	0.0558003	0.573966	1.06853	0.0287881	0.0713726	0.620138	amino acid metab.
630	ribE	0.985883	-0.00617452	0.0540009	0.86086	1.1444	0.0585773	0.0566135	0.444257	cofactor metab.
631	vng631	1.04099	0.0174485	0.0662618	0.437277	0.946827	-0.0237296	0.0941693	0.480656	cellular process
632	purK	0.799515	-0.0971732	0.0543987	0.379209	0.737856	-0.132028	0.0575782	0.143355	nucleotide metab.
633	purE	0.740247	-0.130624	0.0549236	0.222245	0.75005	-0.12491	0.061563	0.185042	nucleotide metab.
635	nolB	0.895964	-0.0477096	0.0526055	0.55032	0.917787	-0.0372579	0.0524307	0.34634	energy metab.
636	ndhG1	0.871591	-0.0596874	0.0525501	0.361925	0.929541	-0.0317315	0.0527414	0.394115	energy metab.
637	ndhG5	0.855626	-0.067716	0.053399	0.234703	0.906285	-0.042735	0.0532783	0.209157	energy metab.
639	ndhG4	0.941528	-0.0261665	0.0531185	0.0692651	0.810779	-0.0910973	0.0580267	0.16588	energy metab.
640	nolD	0.865987	-0.0624887	0.0532681	0.262017	0.809857	-0.0915919	0.0530038	0.130377	energy metab.
641	vng641	0.957554	-0.0188369	0.0537777	0.0674861	0.84657	-0.072337	0.0529743	0.186199	energy metab.
642	vng642	0.883725	-0.0536829	0.0533232	0.162219	0.810381	-0.0913109	0.0544991	0.113889	energy metab.
643	nolC	0.988874	-0.00485914	0.0532442	0.0482666	0.894979	-0.0481873	0.052681	0.242125	energy metab.
646	nuoL	0.905268	-0.0432227	0.0529108	0.235161	0.820189	-0.0860858	0.0529349	0.161811	energy metab.
647	nuoM	0.93663	-0.0284317	0.0533808	0.0274562	0.821693	-0.0852905	0.0528786	0.118803	energy metab.
648	ndhG3	1.01297	0.00559697	0.0529279	0.456246	0.964081	-0.0158864	0.0634241	0.625946	energy metab.
650	vng650	1.00209	0.00090464	0.125359	0.869884	0.862578	-0.0642014	0.182027	0.566964	unknown
651	imd1	1.06154	0.0259372	0.0913745	0.56799	1.03546	0.0151339	0.121212	0.499714	transcription
652	vng652	1.03337	0.0142553	0.056951	0.187099	1.23575	0.0919317	0.0568196	0.223255	unknown
653	mcmA1	0.876072	-0.0574604	0.0812051	0.254401	0.94147	-0.0261934	0.104449	0.595317	carbohydrate /lipid
654	act3	0.842545	-0.0744068	0.0796574	0.367973	0.995018	-0.00216913	0.191071	0.734743	transcription
656	vng656	1				1.16815	0.0675	0.0556	0.225	unknown
657	coxA	1.03449	0.0147273	0.0541058	0.498836	0.954289	-0.0203201	0.06249	0.63775	energy metab.
659	vng659	1.2771	0.106225	0.0544575	0.319689	1.46861	0.166907	0.0570601	0.110001	unknown
660	vng660	1.12152	0.049808	0.0569377	0.43225	1.20697	0.0816979	0.0604047	0.194118	unknown
662	coxC	1.02728	0.0116884	0.0644925	0.715349	0.90273	-0.0444423	0.0758745	0.495374	energy metab.
664	birA	1.0386	0.0164483	0.356142	0.634672	0.880671	-0.0551863	0.330587	0.687216	cofactor metab.
665	coxB	1.02616	0.0112168	0.0550951	0.440792	1.02972	0.0127172	0.055547	0.613687	energy metab.
666	ctaB	1.03367	0.0143824	0.0560483	0.756675	1.00345	0.00149694	0.077454	0.497687	cofactor metab.
667	trp4	1.07404	0.0310214	0.06558	0.341527	1.02218	0.0095257	0.0758796	0.8362	transport
668	vng668	0.916417	-0.0379069	0.0879804	0.510649	0.949681	-0.0224225	0.109008	0.543474	cellular process
669	vng669	0.853308	-0.0688943	0.165578	0.594082	0.863833	-0.06357	0.175614	0.644323	cellular process
670	vng670	1.1144	0.0470393	0.0563097	0.366301	1.05954	0.0251167	0.0677467	0.604298	unknown
671	vng671	1.15687	0.0632864	0.0533158	0.301613	1.15563	0.0628191	0.0558152	0.310811	unknown
673	mcmA3	0.83738	-0.0770777	0.0870006	0.394169	0.892869	-0.0492125	0.140145	0.636536	carbohydrate /lipid
674	tsk	0.905416	-0.043152	0.0678804	0.597851	0.872702	-0.0591338	0.216387	0.457813	amino acid metab.
675	vng675	0.981446	-0.00813359	0.0566856	0.469491	0.827278	-0.0823483	0.0579995	0.347146	unknown
676	nbp2	0.988058	-0.00521769	0.0742166	0.549314	1.11502	0.0472842	0.0941697	0.711653	transcription
677	Vng0677h	0.887824	-0.051673	0.0636403	0.449659	0.950228	-0.0221721	0.107073	0.47421	unknown
678	acaB1	0.958746	-0.0182965	0.0651789	0.473777	0.985533	-0.00632885	0.0663317	0.437905	carbohydrate /lipid
679	acd4	0.839053	-0.0762106	0.0580535	0.219735	0.968098	-0.0140808	0.0808572	0.57929	carbohydrate /lipid
680	fdfT	1.00457	0.00197893	0.0542779	0.60663	1.025	0.0107242	0.0612642	0.625434	carbohydrate /lipid
681	hbd1	0.812723	-0.0900577	0.0551611	0.309839	0.948934	-0.0227641	0.0600821	0.613709	carbohydrate /lipid
682	vng682	0.979432	-0.0090256	0.178723	0.819435	0.969583	-0.0134149	0.266286	0.821831	unknown
683	vng683	0.880276	-0.0553813	0.052801	0.317965	0.865064	-0.0629518	0.0528907	0.326987	carbohydrate /lipid
684	fbp	0.845441	-0.0729168	0.0525123	0.164838	0.814497	-0.0891106	0.0528082	0.22155	carbohydrate /lipid
686	vng686	0.935758	-0.0288365	0.0768673	0.39775	0.918711	-0.0368209	0.112098	0.579811	unknown
688	vng688	0.996961	-0.00132191	0.236609	0.831307	1.04019	0.0171129	0.574638	0.940904	unknown
689	trp5	1.08067	0.0336923	0.0701123	0.44615	1.02964	0.0126875	0.0981802	0.596301	transport
690	vng690	1.05895	0.0248755	0.0599661	0.528357	1.0285	0.012203	0.0565273	0.590138	transport
692	vng692	1.18738	0.0745897	0.149495	0.483751	1.07116	0.029855	0.0982017	0.488227	transport
694	nthB	1.05191	0.0219792	0.062181	0.607114	1.18841	0.0749667	0.136778	0.616657	DNA metabolism
697	vng697	1.03222	0.0137735	0.0525521	0.719923	1.13265	0.0540952	0.0545084	0.509755	unknown
698	vng698	0.89803	-0.0467094	0.0638624	0.478986	0.9232	-0.0347042	0.0738686	0.407822	unknown
700	yvgX	1.1164	0.0478196	0.12915	0.472564	0.992409	-0.0033091	0.212517	0.820535	transport
702	vng702	0.824773	-0.0836654	0.0540412	0.172936	0.867305	-0.0618279	0.0539984	0.453666	unknown
703	arlR7	1.01525	0.00657437	0.0553133	0.197114	0.942254	-0.025832	0.0644938	0.211998	transcription
704	marR	1.00222	0.00096443	0.197615	0.852718	0.958881	-0.0182354	0.280851	0.866633	transcription
705	vng705	1.0508	0.0215188	0.114257	0.495597	1.00771	0.00333596	0.246363	0.850528	unknown
707	vng707	1.01186	0.0051206	0.0598875	0.502561	0.966494	-0.0148009	0.0682947	0.303814	DNA metabolism
708	vng708	0.945002	-0.0245675	0.0729663	0.486538	0.911181	-0.0403955	0.105216	0.649312	unknown
709	vng709	0.817079	-0.0877361	0.0646629	0.473005	0.863287	-0.0638449	0.0636986	0.404271	unknown
711	vng711	0.908939	-0.041465	0.0625183	0.526742	0.966877	-0.0146287	0.0686075	0.769207	cellular process
713	vng713	0.931061	-0.0310219	0.0492126	0.555667	0.985944	-0.00614759	0.0491675	0.900634	unknown
715	thiC	0.913626	-0.0392314	0.0925388	0.563605	0.93394	-0.0296811	0.167504	0.56588	cofactor metab.
716	afsQ2	1.11851	0.048638	0.0531246	0.280658	1.04334	0.0184241	0.053079	0.35884	cellular process
717	vng717	1.00188	0.000816109	0.0491357	0.986748	1.03908	0.0166487	0.0491504	0.734813	unknown
718	vng718	0.921203	-0.0356447	0.132021	0.550055	1.04744	0.0201289	0.24695	0.738391	unknown
719	araL	0.932437	-0.0303806	0.0979525	0.63249	0.916815	-0.0377182	0.15982	0.609991	carbohydrate /lipid
720	dip2	1.152	0.0614541	0.173646	0.530428	1.00382	0.00165775	0.411087	0.830161	DNA metabolism
723	pepQ1	0.93718	-0.0281771	0.0860492	0.740925	0.991261	-0.00381205	0.11381	0.7416	amino acid metab.
724	vng724	1.08402	0.0350365	0.0695119	0.325391	1.18954	0.0753809	0.111589	0.416909	unknown
725	vng725	1.08057	0.0336536	0.0677867	0.631034	1.13447	0.0547928	0.104438	0.515318	unknown
726	acrR2	1.02152	0.00924768	0.0667948	0.436535	0.964882	-0.0155257	0.0927333	0.611481	transcription
727	vng727	1.17585	0.0703517	0.0571208	0.273561	1.05493	0.0232248	0.061113	0.5576	cellular process
729	vng729	1.16329	0.0656867	0.0656058	0.337613	1.12041	0.0493774	0.0698985	0.475042	unknown
730	vng730	0.900229	-0.0456472	0.153861	0.57055	0.933676	-0.0298038	0.145814	0.484006	cofactor metab.
731	vng731	1.16293	0.065554	0.0937911	0.36637	1.12623	0.0516263	0.0967161	0.55973	unknown
732	tpc	1.06277	0.0264385	0.0550199	0.442331	1.02722	0.0116656	0.0569583	0.581336	translation
733	vng733	1.00868	0.00375162	0.0879413	0.553103	0.902377	-0.044612	0.182185	0.733789	unknown
734	tfbB	1.14336	0.0581819	0.057425	0.0951664	1.04071	0.0173316	0.134667	0.745072	transcription
735	hlx2	1.09781	0.040528	0.0577982	0.544568	1.09306	0.0386436	0.0670802	0.549023	transcription
736	kinA2	1.17474	0.0699432	0.0586714	0.312269	1.17605	0.0704241	0.0614933	0.276458	cellular process
737	vng738	1.1524	0.0616019	0.0552181	0.272185	1.14996	0.0606832	0.0594051	0.322227	unknown
738	vng737	0.932397	-0.0303991	0.0664953	0.606383	1.02676	0.0114676	0.0886546	0.739193	unknown
740	vng740	1.10328	0.0426876	0.0675572	0.441745	1.13403	0.0546239	0.202774	0.50549	unknown
741	vng741	1.15492	0.0625503	0.0561252	0.359289	1.15685	0.0632754	0.0587733	0.330376	unknown
742	vng742	0.99074	-0.00404022	0.0658419	0.373664	1.0954	0.0395715	0.109495	0.400186	cellular process
743	vng743	0.947348	-0.0234902	0.0949057	0.591157	0.995547	-0.0019382	0.0670598	0.88249	cellular process
745	spoVR	1.06598	0.027751	0.0631545	0.630141	1.11916	0.0488907	0.104482	0.570836	cellular process
746	vng746	0.950671	-0.0219698	0.105564	0.534943	0.915168	-0.0384991	0.224038	0.737395	unknown
748	prkA	0.772	-0.112383	0.149644	0.396206	0.908385	-0.04173	0.240331	0.690549	cellular process
749	prk	0.845358	-0.0729594	0.0846446	0.439967	1.00553	0.00239366	0.145739	0.612378	cellular process
750	gdp	1.05408	0.0228717	0.132206	0.612612	1.0352	0.0150252	0.23547	0.455977	cellular process
751	prlR2	0.889352	-0.0509265	0.0582875	0.466643	0.927186	-0.0328329	0.0614202	0.347177	transcription
752	galE1	0.891506	-0.0498757	0.0572836	0.440198	0.938764	-0.0274436	0.0615508	0.376033	nucleotide metab.
753	ylnA	1.05847	0.0246806	0.0881969	0.443121	0.986945	-0.00570711	0.0596688	0.580208	transport
754	vng754	1.14943	0.0604809	0.0555627	0.368756	1.13164	0.0537096	0.0676682	0.47684	unknown
755	vng755	1.05251	0.0222254	0.0541631	0.607088	1.11584	0.0476028	0.0580565	0.50511	unknown
757	tfeA	1.03013	0.0128902	0.0527086	0.595107	0.906085	-0.0428309	0.0575189	0.480156	transcription
758	vng758	1.0354	0.0151074	0.0523411	0.451016	1.03476	0.0148392	0.0524544	0.35046	unknown
759	vng759	1.00194	0.000843029	0.054502	0.554529	0.98251	-0.00766301	0.085166	0.546036	unknown
761	dip3	1.06989	0.0293372	0.0621506	0.356848	1.03784	0.016129	0.07239	0.544394	general function
762	vng762	0.858735	-0.0661406	0.0881653	0.473161	0.910571	-0.0406863	0.139985	0.666725	unknown
763	ybjG	0.948643	-0.0228971	0.0827764	0.287398	0.929974	-0.0315293	0.131271	0.605133	general function
764	vng764	0.925568	-0.0335917	0.0821756	0.631731	0.832445	-0.0796446	0.188729	0.581292	unknown
765	vng765	1.31375	0.118514	0.070647	0.187126	1.13727	0.0558639	0.101439	0.272963	unknown
766	prp2	1.05557	0.0234857	0.109942	0.763881	1.02005	0.00861942	0.227267	0.661294	transcription
767	vng767	0.983732	-0.00712327	0.0565994	0.102304	0.95288	-0.0209619	0.27844	0.800848	unknown
768	vng768	1.03856	0.0164319	0.0558792	0.415857	1.04985	0.0211261	0.0713457	0.679873	transcription
769	vng769	1.00503	0.00217949	0.061361	0.306838	1.07727	0.0323252	0.119029	0.514759	unknown
771	aldY2	0.66407	-0.177786	0.0545469	0.0203719	0.710306	-0.148554	0.0633924	0.0629227	cofactor metab.
772	vng772	1.2897	0.110489	0.364324	0.803842	1.20971	0.082681	0.601034	0.701105	unknown
775	acd2	0.903438	-0.0441018	0.060315	0.485634	0.944679	-0.0247156	0.0956123	0.37708	carbohydrate /lipid
777	taqD	1.25773	0.0995878	0.0573324	0.174801	1.1779	0.0711096	0.0662445	0.419209	nucleotide metab.
778	vng778	1.08708	0.0362612	0.0603436	0.328682	0.988309	-0.00510731	0.0753734	0.362026	unknown
779	vng779	1.36619	0.135511	0.0548066	0.202142	1.51036	0.17908	0.0561884	0.00825333	DNA metabolism
780	vng780	1.05036	0.0213382	0.0552599	0.702837	1.07022	0.0294733	0.0769228	0.368451	unknown
782	vng782	0.988024	-0.00523258	0.0646686	0.719238	0.881533	-0.0547614	0.0572339	0.436619	unknown
784	pssA	1.03206	0.0137035	0.0659107	0.572749	0.975438	-0.0108003	0.0727891	0.318247	carbohydrate /lipid
786	hcpF	1.18747	0.0746243	0.126392	0.572513	0.960494	-0.0175055	0.120794	0.578413	energy metab.
787	rps3e	0.868647	-0.0611565	0.0526088	0.372394	0.899466	-0.0460152	0.0533514	0.218415	translation
788	vng788	0.62635	-0.203183	0.0513329	7.55357e-05	0.787903	-0.103528	0.0528476	0.0792464	unknown
789	vng789	0.85487	-0.0680997	0.0537244	0.104672	0.869496	-0.0607326	0.0528409	0.516398	unknown
790	rps15p	0.898906	-0.046286	0.0527297	0.259788	0.906636	-0.0425672	0.0524416	0.525681	translation
793	htr6	0.820396	-0.0859763	0.0610132	0.319219	0.839545	-0.0759559	0.0680471	0.295194	cellular process
794	yufN	0.816497	-0.0880452	0.0777099	0.244404	0.716958	-0.144506	0.0803896	0.0656013	transport
795	hcpC	1.16103	0.0648428	0.0628493	0.305071	1.11693	0.0480251	0.0780032	0.553259	energy metab.
798	vng798	1.13338	0.0543766	0.0571042	0.282951	1.06456	0.0271713	0.0655614	0.522402	unknown
799	vng799	1.2265	0.0886671	0.102108	0.242591	1.20332	0.0803797	0.169468	0.59701	cellular process
800	vng800	0.943719	-0.0251575	0.0759013	0.651119	0.924102	-0.0342799	0.121846	0.713251	cellular process
801	vng801	1.04426	0.01881	0.0531521	0.194401	1.11742	0.0482181	0.0541853	0.520407	cellular process
804	vng804	0.871084	-0.0599402	0.0904518	0.440773	0.764189	-0.116799	0.127277	0.423909	unknown
806	htr4	0.823012	-0.0845938	0.0577311	0.32768	0.879263	-0.0558812	0.148977	0.596909	cellular process
808	gabD	0.929959	-0.031536	0.101615	0.661493	1.01089	0.00470434	0.136887	0.793273	amino acid metab.
810	vng810	1.0402	0.0171152	0.0835367	0.62482	1.06472	0.0272367	0.107321	0.763365	unknown
811	vng811	0.837809	-0.0768551	0.193219	0.583197	0.901901	-0.0448411	0.249216	0.690871	unknown
812	htr18	0.969137	-0.0136149	0.053573	0.651836	1.07086	0.029731	0.0536348	0.408959	cellular process
813	potD	0.941544	-0.0261592	0.131414	0.586863	0.923283	-0.0346653	0.281571	0.703736	transport
814	vng814	0.981035	-0.00831551	0.0585352	0.560409	1.05156	0.0218351	0.0789027	0.552081	unknown
815	yfmJ	1.12658	0.0517637	0.129035	0.570542	1.02016	0.00866797	0.163348	0.595261	general function
816	chi	0.934547	-0.029399	0.0566415	0.305796	1.04636	0.0196806	0.0626682	0.434022	carbohydrate /lipid
818	vng818	0.758668	-0.119948	0.0794633	0.205485	0.943448	-0.025282	0.142867	0.680492	unknown
819	vng819	1.00589	0.00255047	0.073351	0.711352	0.974447	-0.0112418	0.0537096	0.589795	unknown
821	vng821	1.03179	0.013592	0.0673699	0.509432	0.938552	-0.0275416	0.157633	0.809672	cofactor metab.
822	vng822	0.921105	-0.0356911	0.0834164	0.481367	0.768282	-0.11448	0.0672561	0.141787	cellular process
823	gspE2	0.845454	-0.07291	0.0755638	0.38947	0.796719	-0.0986946	0.156916	0.410016	cellular process
824	gdb	0.956419	-0.0193519	0.32291	0.768465	0.912074	-0.0399701	0.394117	0.879315	cofactor metab.
825	mobB	0.981781	-0.00798545	0.315103	0.949344	0.878135	-0.0564387	0.524809	0.845522	cofactor metab.
826	dmsR	1.04425	0.0188024	0.236362	0.784426	1.04396	0.018685	0.26844	0.550429	transcription
828	dmsE	1.00607	0.00262991	0.0752761	0.788504	1.02289	0.00982689	0.0976571	0.722805	energy metab.
829	dmsA	0.993571	-0.00280128	0.067176	0.549734	1.13069	0.0533428	0.134511	0.688396	energy metab.
830	dmsB	1.04863	0.0206214	0.103948	0.56326	1.00578	0.00250511	0.0593064	0.595275	energy metab.
831	dmsC	1.06236	0.02627	0.181135	0.88223	0.961195	-0.0171887	0.248572	0.860016	energy metab.
832	dmsD	1.21682	0.0852264	0.101816	0.377655	0.94805	-0.0231686	0.208611	0.437786	energy metab.
834	vng834	1.1721	0.0689652	0.112294	0.561085	1.15721	0.0634128	0.179087	0.627699	unknown
835	idr2	1.16994	0.0681653	0.219071	0.630582	1.0124	0.00535334	0.253937	0.589434	transcription
836	vng836	1.0004	0.000174468	0.104807	0.432968	1.06749	0.0283626	0.188616	0.780964	unknown
837	vng837	0.862864	-0.0640577	0.0610647	0.284127	0.950695	-0.0219587	0.0883923	0.677922	transcription
838	ssrA	0.909769	-0.0410688	0.0971075	0.503425	0.949537	-0.0224881	0.157587	0.671475	DNA metabolism
840	vng840	0.96498	-0.0154815	0.139163	0.895411	0.984593	-0.00674342	0.103976	0.948289	unknown
841	icfA	1.02255	0.00968575	0.175644	0.925088	1.08155	0.0340457	0.262778	0.865858	cellular process
845	vng845	1.09837	0.0407492	0.126449	0.727638	0.99633	-0.00159669	0.215747	0.846572	cofactor metab.
846	vng846	0.873049	-0.0589615	0.111825	0.50475	0.924673	-0.0340117	0.104432	0.590514	unknown
847	vng847	1.01357	0.00585185	0.0605214	0.598983	0.93194	-0.030612	0.0719851	0.467287	unknown
849	vng849	0.913344	-0.0393656	0.053134	0.552266	0.900211	-0.0456556	0.054293	0.506128	unknown
851	vng851	1.05977	0.0252125	0.0567675	0.318438	1.0737	0.0308818	0.0659816	0.449895	unknown
852	bolR3	0.981384	-0.0081612	0.166456	0.686569	0.941488	-0.026185	0.206309	0.678003	transcription
853	vng853	1.33528	0.125571	0.0542909	0.0207263	1.28729	0.109675	0.06864	0.162864	unknown
854	vng854	1.06345	0.0267176	0.0594487	0.476427	1.06835	0.0287134	0.0679836	0.419715	translation
857	vng857	0.836329	-0.0776231	0.0554661	0.194306	0.987259	-0.00556893	0.0578288	0.616373	translation
858	vng858	1.01378	0.00594214	0.0527586	0.15888	1.046	0.0195299	0.0606271	0.378264	unknown
860	rpoL	1.06375	0.0268379	0.0525335	0.600016	1.06118	0.0257906	0.0538026	0.568712	transcription
861	vng861	1.12029	0.0493311	0.0761797	0.480514	1.30336	0.115065	0.196534	0.460078	unknown
862	hisF	0.969905	-0.0132706	0.109447	0.60696	0.978128	-0.00960424	0.160279	0.664411	amino acid metab.
863	vng863	1.17426	0.0697647	0.0571033	0.433063	1.09751	0.0404095	0.0655329	0.517994	unknown
864	purL1	0.628469	-0.201716	0.0587468	0.302338	0.661743	-0.179311	0.0609505	0.140175	nucleotide metab.
865	vng865	1.12396	0.0507519	0.0568144	0.248084	0.946822	-0.0237316	0.061587	0.589723	unknown
867	asnA	0.966601	-0.0147526	0.0663911	0.423793	0.849137	-0.0710222	0.0802591	0.35163	amino acid metab.
868	vng868	0.896436	-0.0474807	0.0773643	0.513233	1.0399	0.0169922	0.132835	0.765451	DNA metabolism
869	tfbD	1.02242	0.00963018	0.0915877	0.484817	1.0044	0.00190467	0.153606	0.737512	transcription
870	gatC	1.06041	0.0254749	0.0524246	0.632623	1.15528	0.0626882	0.0530983	0.396938	translation
872	gatA	1.06318	0.0266062	0.0741916	0.537187	1.08356	0.0348549	0.0566654	0.321327	translation
873	ykhA	1.07173	0.0300857	0.177888	0.690584	1.04894	0.0207526	0.316847	0.838816	carbohydrate /lipid
874	traB	1.09955	0.0412141	0.0679961	0.392271	1.00777	0.00336	0.0822285	0.608566	cellular process
875	vng875	0.998797	-0.000522873	0.121877	0.685174	1.07876	0.0329238	0.200829	0.792196	cellular process
876	purM	0.773187	-0.111716	0.0784906	0.280539	0.757133	-0.120828	0.152891	0.355463	nucleotide metab.
878	gul1	1.12003	0.0492282	0.0693337	0.374469	1.13413	0.0546643	0.115432	0.608857	transcription
879	vng879	1.41907	0.152003	0.0527532	0.00395914	1.43417	0.156602	0.0518822	0.00254098	unknown
880	psmA	1.08579	0.0357447	0.0537886	0.210399	1.04637	0.0196862	0.0608347	0.669473	cellular process
881	lig	1.14129	0.0573948	0.065395	0.296415	1.00537	0.00232574	0.0509847	0.709858	DNA metabolism
882	pho2	0.99716	-0.00123527	0.0678747	0.434521	0.983964	-0.00702077	0.0525816	0.587089	carbohydrate /lipid
883	vng883	1.06614	0.0278147	0.0526523	0.528178	1.13456	0.0548292	0.0544884	0.355279	unknown
884	top6A	1.44837	0.160879	0.0545532	0.0844374	1.31113	0.117647	0.0549626	0.163592	DNA metabolism
885	top6B	1.38908	0.142728	0.0554577	0.224046	1.25961	0.100235	0.0560794	0.153733	DNA metabolism
887	gyrB	1.06776	0.0284726	0.0528158	0.482411	1.09268	0.0384932	0.0544215	0.525542	DNA metabolism
889	gyrA	1.01628	0.00701462	0.0530447	0.410559	1.06287	0.026479	0.055264	0.391738	DNA metabolism
890	imd2	1.18559	0.0739355	0.0591168	0.180148	1.20647	0.0815159	0.0770431	0.329473	transcription
891	yjlD	1.06617	0.0278273	0.0539672	0.515278	0.991285	-0.00380148	0.0540011	0.579012	general function
892	vng892	1.14813	0.0599905	0.0558847	0.339847	1.1166	0.0478989	0.063647	0.235145	unknown
893	udp2	1.14692	0.0595315	0.0598313	0.429262	1.11646	0.0478428	0.0779806	0.538609	nucleotide metab.
896	cda	1.08138	0.0339798	0.0543467	0.562743	1.12916	0.052757	0.0612019	0.534642	nucleotide metab.
897	rbsC1	0.772845	-0.111908	0.0606584	0.0940268	0.700492	-0.154597	0.0957229	0.114848	transport
898	rbsC2	0.847285	-0.0719706	0.0546554	0.082436	0.735068	-0.133672	0.0559475	0.0334266	transport
901	rbsA	0.822431	-0.0849008	0.0549125	0.298635	0.836901	-0.0773261	0.05425	0.243377	transport
903	vng903	0.675387	-0.170447	0.0551888	0.282	0.706365	-0.150971	0.0561987	0.0224345	unknown
905	pmu2	0.888648	-0.0512704	0.0603882	0.24152	0.874815	-0.0580838	0.0694947	0.419322	carbohydrate /lipid
906	vng906	1.08913	0.037079	0.0758128	0.535044	1.06424	0.0270394	0.102208	0.802854	unknown
907	vng907	1.00187	0.000810406	0.0549499	0.226448	0.989252	-0.0046929	0.0611247	0.415515	unknown
908	putP	1.12469	0.0510334	0.0625735	0.364316	0.916234	-0.0379935	0.0622114	0.380127	transport
909	vng909	0.89456	-0.0483905	0.0528713	0.413294	1.02418	0.0103773	0.0595911	0.527592	unknown
911	vng911	1.03971	0.0169118	0.0544287	0.230563	0.899309	-0.0460912	0.0631741	0.440836	unknown
913	vng913	1.01786	0.0076885	0.0712285	0.292706	0.982357	-0.00773054	0.114181	0.535629	unknown
914	vng914	1.06267	0.0263977	0.158464	0.578827	1.02906	0.0124421	0.201134	0.76174	unknown
915	hakA	0.858614	-0.0662019	0.107885	0.402392	0.944208	-0.0249323	0.157116	0.573016	amino acid metab.
916	ark	0.970439	-0.0130316	0.0612118	0.400735	1.00384	0.00166498	0.0772434	0.704587	cellular process
917	hrg	1.00887	0.00383645	0.0650272	0.38552	0.985684	-0.00626228	0.106433	0.73407	transcription
919	gst	1.07287	0.0305462	0.0987076	0.621397	1.01679	0.00723122	0.0555987	0.418813	DNA metabolism
920	vng920	0.896328	-0.0475328	0.0908032	0.530987	0.876395	-0.0573	0.151177	0.480062	carbohydrate /lipid
921	potA1	0.963513	-0.0161425	0.055603	0.266983	0.816345	-0.0881264	0.066594	0.257248	unknown
923	sfuB	0.918754	-0.0368009	0.0676632	0.207487	0.81727	-0.0876343	0.097201	0.378746	transport
924	ibp	0.920705	-0.0358795	0.0527782	0.287745	0.870704	-0.0601294	0.0532037	0.242368	transport
925	vng925	0.767801	-0.114752	0.0687174	0.134634	0.757774	-0.12046	0.0793661	0.417865	transport
926	vng926	0.969702	-0.0133618	0.25032	0.794705	0.924757	-0.0339725	0.709503	0.917788	unknown
927	vng927	1.07514	0.0314631	0.0549077	0.581889	1.04554	0.0193393	0.0668759	0.580206	unknown
928	mak	0.871712	-0.0596267	0.0782143	0.420841	0.922798	-0.0348933	0.125657	0.675822	unknown
930	yvbT	1.00451	0.00195625	0.0765762	0.514671	1.04805	0.0203817	0.123252	0.619738	general function
931	acaB2	0.864198	-0.0633869	0.0546472	0.326062	0.886201	-0.052468	0.0617679	0.386447	energy metab.
932	nbp3	0.881639	-0.0547091	0.0843712	0.58649	0.868385	-0.0612876	0.242732	0.579302	carbohydrate /lipid
933	yqjM	1.11597	0.0476543	0.0822568	0.429667	1.13325	0.0543261	0.11985	0.457076	transcription
934	vng934	1.157	0.0633334	0.092181	0.262477	1.16371	0.0658438	0.152308	0.387779	energy metab.
935	noxC	1.2875	0.109747	0.111891	0.305209	1.26298	0.101395	0.182629	0.476067	unknown
936	vng936	0.92263	-0.0349726	0.0766741	0.388098	0.861432	-0.0647789	0.0980019	0.522571	energy metab.
937	gap	1.02894	0.0123907	0.192501	0.692037	1.00056	0.000243975	0.208374	0.850465	unknown
938	gufA	1.06499	0.0273474	0.0544861	0.250714	1.18228	0.0727216	0.0792967	0.271936	energy metab.
940	acs3	0.897345	-0.0470403	0.0526737	0.341263	0.94332	-0.0253408	0.0525099	0.575365	general function
941	vng941	0.828755	-0.0815736	0.0532287	0.295459	0.851047	-0.0700465	0.0686089	0.258344	energy metab.
942	cheW2	0.998397	-0.000696614	0.0792563	0.494812	1.00594	0.00257161	0.0702549	0.678166	unknown
943	arlR8	1.12213	0.0500437	0.0974698	0.569907	1.09726	0.040309	0.165646	0.581091	cellular process
945	vng945	1.16069	0.0647149	0.131714	0.639337	1.03783	0.0161248	0.200392	0.888483	transcription
946	minD1	1.05666	0.0239353	0.053392	0.502728	1.25902	0.100033	0.0550745	0.261005	unknown
947	fapJ	1.06023	0.0253991	0.171302	0.739903	1.06956	0.0292047	0.399597	0.773526	cellular process
949	gspE3	0.942567	-0.025688	0.0601779	0.35731	0.931783	-0.0306851	0.0673691	0.470775	cellular process
950	flaH	0.903633	-0.0440077	0.053662	0.45353	0.979175	-0.0091398	0.0620551	0.326388	cellular process
953	vng953	0.979501	-0.00899527	0.0599133	0.348703	0.98548	-0.0063522	0.0588072	0.172537	cellular process
954	vng954	0.914258	-0.0389312	0.0532217	0.563501	0.981612	-0.00806016	0.0560949	0.246676	cellular process
955	fapE	0.783784	-0.105804	0.0567167	0.162563	0.953884	-0.0205042	0.0613962	0.582796	cellular process
958	htr15	0.847642	-0.0717875	0.0550497	0.308201	0.870758	-0.0601026	0.0595455	0.326144	cellular process
959	vng959	1.12689	0.0518827	0.148339	0.757774	1.11959	0.0490589	0.226092	0.798491	cellular process
963	flaB2	1.08758	0.0364594	0.0525729	0.436744	1.12037	0.0493596	0.0532774	0.541245	cellular process
964	flaB3	0.827424	-0.0822718	0.066558	0.26101	0.932871	-0.0301785	0.11028	0.51171	cellular process
965	cpcE	1.03832	0.0163327	0.0582905	0.130286	0.988913	-0.00484175	0.0748809	0.505463	cellular process
966	cheR	0.958111	-0.0185842	0.0543366	0.517143	0.868429	-0.0612655	0.0616745	0.337995	cellular process
967	cheD	0.818466	-0.0869994	0.0532575	0.449512	0.780272	-0.107754	0.0568097	0.0615312	cellular process
969	vng969	0.911279	-0.0403488	0.0570355	0.0801914	0.826108	-0.0829634	0.0558536	0.190387	cellular process
970	cheC1	0.824664	-0.0837227	0.0534194	0.279101	0.855595	-0.067732	0.06201	0.391941	cellular process
971	cheA	0.816945	-0.0878069	0.0545733	0.258039	0.895668	-0.047853	0.0614177	0.175274	cellular process
973	cheB	0.88373	-0.0536805	0.0529249	0.390038	0.906718	-0.0425276	0.0535598	0.396089	cellular process
974	cheY	0.823608	-0.0842793	0.0527983	0.136366	0.92811	-0.0324004	0.0743314	0.351621	cellular process
976	cheW1	0.869902	-0.0605295	0.0552955	0.348603	1.00066	0.000285568	0.0638141	0.44432	cellular process
978	vng978	0.909403	-0.0412437	0.0556053	0.43747	1.05492	0.0232206	0.0503043	0.325941	unknown
979	vng979	0.971493	-0.0125605	0.107855	0.5468	1.01875	0.00806676	0.118345	0.785134	unknown
981	vng981	1.02762	0.0118322	0.0665071	0.713024	1.02544	0.0109086	0.0789566	0.741921	unknown
982	vng982	1.03637	0.015514	0.0966305	0.836362	0.966738	-0.0146911	0.231888	0.777991	amino acid metab.
983	vng983	0.896454	-0.0474719	0.0794376	0.351817	0.936669	-0.0284138	0.12259	0.758318	unknown
985	vng985	1.10301	0.0425783	0.322987	0.672761	1.1019	0.0421407	0.573541	0.895223	unknown
986	vng986	1.03034	0.0129816	0.0638763	0.511622	1.08346	0.0348119	0.133625	0.694107	unknown
989	vng989	0.912102	-0.0399564	0.139313	0.621672	1.02867	0.0122769	0.366386	0.845495	unknown
990	vng990	1.03922	0.0167067	0.0614276	0.802194	0.99737	-0.00114375	0.14962	0.851111	DNA metabolism
991	vng991	0.873703	-0.058636	0.13376	0.451513	0.934394	-0.0294699	0.17384	0.742116	unknown
992	vng992	0.886763	-0.0521926	0.124193	0.577434	0.921445	-0.0355304	0.255049	0.571201	unknown
993	vng993	1.0818	0.0341476	0.174749	0.727446	1.0155	0.00667927	0.381792	0.909447	unknown
995	vng995	1.0596	0.0251425	0.0534559	0.461853	1.12605	0.0515569	0.0498914	0.412853	unknown
996	boa4	0.943558	-0.0252312	0.109595	0.450686	0.765021	-0.116326	0.13554	0.328392	unknown
997	acs2	0.756014	-0.12147	0.0768713	0.242148	0.777629	-0.109227	0.108768	0.297679	transcription
998	yajO2	1.10545	0.0435396	0.20079	0.795528	1.10465	0.0432254	0.125036	0.493345	energy metab.
999	vng999	1.03825	0.0163001	0.0617455	0.439322	0.939363	-0.0271665	0.0753153	0.725065	energy metab.
1000	vng1000	1.13075	0.0533677	0.191653	0.637052	1.02004	0.00861841	0.0756448	0.909291	unknown
1001	guaB	1.29422	0.112009	0.0685887	0.328512	1.27999	0.107206	0.0933999	0.241669	unknown
1002	vng1002	1.06974	0.029278	0.0999469	0.595983	1.05352	0.0226442	0.180529	0.726605	nucleotide metab.
1003	vng1003	1.23301	0.0909673	0.056122	0.348557	1.22519	0.0882038	0.075497	0.307783	unknown
1005	vng1005	0.844296	-0.0735051	0.0552996	0.183777	1.1222	0.0500706	0.280201	0.738645	unknown
1006	vng1006	1.38824	0.142465	0.0694495	0.0402331	1.03982	0.0169566	0.0524634	0.746538	unknown
1007	vng1007	0.871443	-0.059761	0.0648635	0.393979	0.840185	-0.0756251	0.149938	0.616994	unknown
1009	flaA2	1.0222	0.00953548	0.0523994	0.275045	0.82038	-0.0859848	0.0534304	0.349789	cellular process
1011	vng1011	1.10946	0.0451126	0.0585859	0.447318	1.13416	0.0546738	0.0638299	0.388954	unknown
1012	vng1012	1.29326	0.111685	0.0535558	0.0410118	1.29494	0.11225	0.0554624	0.046538	cellular process
1013	htr13	1.15313	0.0618774	0.0634473	0.413287	1.24095	0.0937555	0.0833612	0.335297	cellular process
1014	yqjH	1.15009	0.0607329	0.0676778	0.372494	1.10314	0.0426304	0.0877187	0.325578	DNA metabolism
1015	vng1015	1.06739	0.0283243	0.0780349	0.684521	1.02329	0.00999705	0.116618	0.934025	unknown
1017	vng1017	0.818079	-0.0872048	0.123512	0.467111	0.862066	-0.0644595	0.23851	0.541569	unknown
1018	adh3	0.952321	-0.0212168	0.24967	0.627073	0.726001	-0.139063	0.197675	0.450225	general function
1020	vng1020	0.899434	-0.0460307	0.0661606	0.356625	0.781254	-0.107208	0.0880057	0.247147	carbohydrate /lipid
1021	vng1021	0.69108	-0.160471	0.121813	0.315245	0.73589	-0.133187	0.0882271	0.0257812	unknown
1023	vng1023	0.679693	-0.167687	0.137155	0.304342	0.705551	-0.151472	0.243654	0.385441	amino acid metab.
1024	vng1024	1.70231	0.23104	0.0582628	0.0216834	1.56398	0.19423	0.0623172	0.0327008	cofactor metab.
1025	vng1025	0.917735	-0.0372825	0.063405	0.561073	0.89057	-0.0503319	0.141102	0.669501	unknown
1026	vng1026	0.95474	-0.0201148	0.0782932	0.453088	0.8527	-0.0692038	0.115142	0.63426	unknown
1027	tpiA	0.954854	-0.0200628	0.0491811	0.687398	0.917494	-0.0373966	0.0495221	0.470909	carbohydrate /lipid
1029	xrlR3	1.14923	0.0604082	0.0596428	0.375964	1.25981	0.100306	0.0673381	0.167445	transcription
1030	pgsA	1.05587	0.0236096	0.167589	0.70152	1.04147	0.0176457	0.180216	0.731478	carbohydrate /lipid
1031	vng1031	0.949747	-0.022392	0.0748003	0.424595	0.96947	-0.0134654	0.111955	0.564432	nucleotide metab.
1033	hisC1	1.0565	0.0238709	0.0694424	0.508465	1.11716	0.0481154	0.106483	0.463762	amino acid metab.
1034	vng1034	1.3124	0.118067	0.0742196	0.338495	1.20806	0.0820897	0.102119	0.402033	unknown
1035	vng1035	0.903184	-0.0442239	0.107929	0.484912	0.898036	-0.0467063	0.154256	0.504809	amino acid metab.
1036	vng1036	0.997442	-0.00111243	0.168078	0.887637	1.00857	0.00370499	0.253532	0.842219	unknown
1037	hpcE	0.986728	-0.00580245	0.0719133	0.702124	1.136	0.0553775	0.120942	0.66104	cofactor metab.
1038	vng1038	1.06669	0.028038	0.0537743	0.276575	1.0135	0.005823	0.0551367	0.305344	unknown
1039	vng1039	0.869334	-0.0608132	0.0702397	0.45887	0.925291	-0.0337215	0.0985969	0.556318	unknown
1041	vng1041	1.15133	0.0612012	0.0726987	0.549327	1.16508	0.0663572	0.109652	0.405537	unknown
1042	vng1042	0.998898	-0.000478738	0.0648013	0.946589	0.969435	-0.0134813	0.0500873	0.78781	unknown
1046	vng1047	0.970947	-0.0128047	0.0780792	0.784753	1.02974	0.0127266	0.101236	0.858392	unknown
1047	vng1046	1.05065	0.0214569	0.0787839	0.279317	1.02167	0.00930929	0.122448	0.569589	unknown
1048	udg1	0.87257	-0.0592	0.0572587	0.323113	0.909401	-0.0412445	0.0553835	0.491758	nucleotide metab.
1050	vng1050	1.07474	0.0313017	0.0623479	0.670193	1.07446	0.0311913	0.057458	0.325638	unknown
1052	vng1052	1.22352	0.0876117	0.0658891	0.385838	1.2961	0.112638	0.0578191	0.0514011	unknown
1053	gtl	1.06452	0.0271547	0.0697322	0.467661	1.02899	0.0124118	0.100023	0.676025	general function
1054	ptp	1.03189	0.0136344	0.0960758	0.626473	0.956206	-0.0194484	0.178852	0.615986	transport
1055	graD4	0.94124	-0.0262995	0.0708333	0.460786	0.970598	-0.0129604	0.0989682	0.789682	nucleotide metab.
1056	vng1056	1.05595	0.0236444	0.0771781	0.511951	0.909846	-0.0410319	0.13504	0.6314	unknown
1057	vng1057	0.919436	-0.0364786	0.144513	0.571624	0.932447	-0.0303758	0.375411	0.89008	unknown
1058	vng1058	0.997327	-0.0011623	0.0798209	0.320461	1.00601	0.00260377	0.24646	0.806447	unknown
1059	gyf	0.964872	-0.0155304	0.278436	0.837952	1.05883	0.0248277	0.509749	0.941629	general function
1060	vng1060	1.05709	0.0241101	0.898552	0.868429	0.929097	-0.0319389	1.37861	0.885474	unknown
1062	rfbQ	0.882234	-0.0544162	0.161438	0.698725	0.927769	-0.03256	0.268653	0.759603	carbohydrate /lipid
1063	vng1063	0.976324	-0.0104062	0.232819	0.723693	1.05185	0.0219555	0.768298	0.905199	unknown
1064	vng1064	0.938218	-0.0276964	0.125816	0.848056	1.04572	0.0194166	0.29373	0.950641	unknown
1065	vng1065	0.868407	-0.0612766	0.196645	0.564281	0.949782	-0.022376	0.383877	0.882935	cofactor metab.
1066	vng1066	0.95169	-0.0215043	0.136822	0.494737	0.901673	-0.0449509	0.201168	0.773091	unknown
1067	exoM	1.01625	0.00699974	0.066529	0.453738	0.995908	-0.00178058	0.0980369	0.76641	cellular process
1068	tot	0.946139	-0.0240451	0.0591842	0.519235	0.984766	-0.00666674	0.0807005	0.558692	general function
1069	vng1069	1.07253	0.0304092	0.0528068	0.150972	0.943133	-0.0254272	0.0491785	0.60513	unknown
1070	gpdA1	1.01555	0.00670297	0.0574539	0.595167	1.27327	0.104919	0.0502485	0.0810912	carbohydrate /lipid
1071	cinR	1.28452	0.108742	0.0547632	0.203819	1.23063	0.0901288	0.0593018	0.279288	transcription
1073	menE	1.12914	0.0527468	0.0637063	0.332743	1.05765	0.0243406	0.0649928	0.395758	cofactor metab.
1074	menC	1.04756	0.0201805	0.111471	0.76369	0.791229	-0.101698	0.159076	0.606266	cofactor metab.
1075	menA	0.889895	-0.0506612	0.062341	0.279473	0.889095	-0.0510518	0.0808357	0.450094	cofactor metab.
1077	opuD	1.06055	0.0255317	0.0950058	0.46198	0.976737	-0.0102225	0.210697	0.737894	transport
1079	menB	0.958316	-0.0184911	0.099059	0.633981	0.91196	-0.0400242	0.14227	0.480815	cofactor metab.
1081	menD	1.00625	0.00270754	0.0609761	0.32364	0.881158	-0.0549464	0.0784764	0.471567	cofactor metab.
1083	menF	1.1078	0.0444618	0.0537714	0.390948	1.04896	0.020757	0.0541256	0.765438	cofactor metab.
1084	yuiH	1.23721	0.092444	0.0628141	0.266168	1.20035	0.0793086	0.0797801	0.3787	general function
1085	vng1085	0.925128	-0.0337983	0.0554448	0.189907	1.00691	0.00299036	0.0584821	0.0466554	unknown
1086	vng1086	1.07006	0.029407	0.0579557	0.141593	1.15418	0.0622751	0.0804052	0.496718	unknown
1087	vng1087	0.786701	-0.10419	0.0986338	0.369497	0.86389	-0.0635413	0.136208	0.55609	unknown
1088	vng1088	1.31103	0.117613	0.0833869	0.197756	1.29718	0.113001	0.0778259	0.353789	unknown
1089	purA	0.833409	-0.079142	0.0629064	0.219348	0.806109	-0.0936064	0.0577301	0.292935	nucleotide metab.
1090	vng1090	0.931577	-0.030781	0.0530963	0.560163	0.864838	-0.0630654	0.0590893	0.101159	unknown
1092	vng1092	1.07767	0.032487	0.0529196	0.312593	1.07356	0.0308268	0.0544692	0.35619	unknown
1093	vng1093	0.996013	-0.00173496	0.052463	0.62052	0.978962	-0.00923418	0.0528642	0.587083	unknown
1094	vng1094	0.979831	-0.00884866	0.0694398	0.697027	0.94037	-0.0267012	0.205072	0.665793	unknown
1095	vng1095	1.02568	0.0110126	0.0838368	0.34961	0.8921	-0.0495862	0.109515	0.518058	unknown
1096	arlR9	1.14811	0.0599853	0.0713604	0.372488	1.11204	0.0461208	0.0973451	0.535356	transcription
1097	cysS	0.93534	-0.0290307	0.0526537	0.584039	0.931743	-0.0307039	0.0563375	0.49357	translation
1099	vng1099	1.06717	0.0282337	0.0542118	0.274657	0.969577	-0.0134177	0.0590618	0.6666	unknown
1100	vng1100	0.940753	-0.0265242	0.0654323	0.335801	0.869583	-0.060689	0.0583263	0.350501	cofactor metab.
1101	vng1101	1.1527	0.061717	0.0656798	0.28979	1.0418	0.0177834	0.0959957	0.648518	unknown
1103	rpl12p	1				1.022	0.00945	0.0553	0.864	translation
1104	rpl10p	0.912133	-0.0399418	0.049504	0.487328	0.917534	-0.0373781	0.0493629	0.481155	translation
1105	rpl1p	1.01916	0.00824445	0.0491625	0.721727	0.956529	-0.0193017	0.0523078	0.653665	translation
1108	rpl11p	1.30064	0.114158	0.0604631	0.251002	1.27025	0.10389	0.0548122	0.196529	translation
1110	vng1110	1.19582	0.0776672	0.056171	0.476548	1.19775	0.0783651	0.0616698	0.28022	unknown
1111	drg	1.02051	0.00881864	0.0557529	0.218449	0.979481	-0.00900402	0.0795436	0.518658	translation
1112	vng1112	1.03479	0.0148509	0.281965	0.742411	1.08325	0.03473	0.84561	0.795344	unknown
1114	glo1	1.17	0.0681841	0.0528775	0.311028	1.20225	0.0799939	0.0538141	0.151739	amino acid metab.
1115	vng1115	1.13441	0.0547684	0.0777756	0.483839	1.1413	0.0574002	0.110149	0.653778	unknown
1117	vng1117	1.04964	0.0210402	0.151963	0.794234	0.96582	-0.015104	0.106547	0.88727	unknown
1118	vng1118	1.19718	0.0781584	0.0613942	0.228151	1.3218	0.121166	0.0778355	0.175764	translation
1119	vng1119	0.776754	-0.109716	0.0516918	0.033795	0.916874	-0.0376906	0.0763735	0.510239	unknown
1120	vng1120	1.00066	0.000284689	0.0623881	0.380979	1.01939	0.00834169	0.119682	0.740307	unknown
1121	aspC2	1.08989	0.0373812	0.423741	0.85901	1.04533	0.0192516	0.291687	0.810535	amino acid metab.
1123	asxR1	1.07586	0.0317543	0.0573135	0.587048	1.03485	0.014877	0.0747878	0.759142	transcription
1125	porB	0.754038	-0.122606	0.0535982	0.0702415	0.80685	-0.0932072	0.0537637	0.219267	energy metab.
1128	porA	0.840752	-0.0753323	0.0525715	0.204969	0.842455	-0.0744533	0.0528307	0.265137	energy metab.
1130	vng1130	0.944811	-0.024655	0.0683633	0.735531	0.962312	-0.016684	0.166768	0.898287	unknown
1131	mrp	1.04323	0.0183815	0.0565035	0.525752	1.05665	0.0239308	0.0598985	0.414243	cellular process
1132	rps13p	0.943404	-0.0253023	0.0529077	0.218419	0.913728	-0.039183	0.0524578	0.273336	translation
1133	rps4p	0.865422	-0.0627722	0.0532767	0.148381	0.975615	-0.0107214	0.0524869	0.304472	translation
1134	rps11p	0.83017	-0.0808329	0.0532378	0.367636	0.85309	-0.0690051	0.0494117	0.165725	translation
1136	rpb3	0.843704	-0.0738098	0.0526598	0.2361	0.796997	-0.0985433	0.0496819	0.0541377	transcription
1137	rpl18e	0.737334	-0.132336	0.052877	0.0189759	0.835909	-0.0778411	0.0581816	0.214418	translation
1138	rpl13p	0.807225	-0.0930056	0.0497438	0.167655	0.86124	-0.0648757	0.0532192	0.335106	translation
1139	rps9p	0.68836	-0.162184	0.0505467	0.00133383	0.711685	-0.147712	0.0503084	0.00332329	translation
1140	rpoN	0.746115	-0.127194	0.0500215	0.010997	0.782095	-0.106741	0.0497639	0.0319574	transcription
1141	rpoK	1.20476	0.0809	0.0557	0.146	1				transcription
1142	eno	0.807216	-0.0930104	0.0529705	0.287027	0.832576	-0.0795761	0.0536805	0.252902	carbohydrate /lipid
1143	rps2p	0.830184	-0.0808254	0.0527751	0.25726	0.873572	-0.0587013	0.0527858	0.385788	translation
1144	vng1144	1.10162	0.0420304	0.0550975	0.414711	1.07954	0.0332375	0.0633396	0.656905	unknown
1145	mvk	1.22764	0.0890702	0.0584309	0.328279	1.21775	0.0855585	0.0712942	0.344252	carbohydrate /lipid
1148	argB	0.831371	-0.0802051	0.0495057	0.127345	0.899546	-0.0459765	0.0529369	0.447547	amino acid metab.
1149	vng1149	1.00703	0.00304039	0.0531078	0.568101	0.970914	-0.0128193	0.054867	0.384141	general function
1150	idsA	1.0442	0.0187827	0.052845	0.619431	0.996149	-0.00167583	0.0546676	0.394572	cofactor metab.
1151	vng1151	1.29783	0.113218	0.174708	0.414819	1.15227	0.0615557	0.329054	0.700622	unknown
1153	gltS	1.0002	8.88747e-05	0.0589286	0.301777	0.976852	-0.0101712	0.0690717	0.49978	translation
1154	vng1154	0.964124	-0.015867	0.0711969	0.530265	0.958151	-0.018566	0.115553	0.566653	unknown
1156	hsp3	0.990583	-0.00410893	0.0645861	0.446536	1.08203	0.034241	0.0540344	0.535193	cellular process
1157	rphs6	1.34606	0.129065	0.0538097	0.406001	1.32861	0.123398	0.0532146	0.0221049	translation
1158	rps28e	1.71093	0.233232	0.0520347	7.38646e-06	1.30085	0.114226	0.0531517	0.0330673	translation
1159	rpl24e	1.29401	0.111938	0.0534186	0.361036	1.3023	0.114711	0.0533931	0.0441255	translation
1160	ndk	1.17622	0.0704881	0.0532195	0.138973	1.15833	0.0638318	0.0525794	0.25252	nucleotide metab.
1162	vng1162	0.939255	-0.0272164	0.118217	0.796598	0.964984	-0.0154799	0.138036	0.779496	unknown
1163	hemK	1.15345	0.0619977	0.0532594	0.345929	1.13104	0.0534774	0.052444	0.3906	cofactor metab.
1164	vng1164	1.09896	0.04098	0.0825588	0.407015	1.02347	0.0100731	0.117266	0.788106	unknown
1165	ksgA	1.09368	0.0388884	0.0797255	0.551842	1.05626	0.0237714	0.227323	0.806395	translation
1168	vng1168	0.997182	-0.00122555	0.0552682	0.505288	0.981914	-0.0079266	0.0686985	0.700612	translation
1169	vng1169	1.4075	0.148449	0.069135	0.355515	1.36083	0.133803	0.0678142	0.12058	unknown
1170	rpl21e	1.22392	0.0877532	0.0539616	0.365184	1.16289	0.0655386	0.0770297	0.373364	translation
1172	metB	0.957349	-0.0189299	0.0656808	0.600216	0.949496	-0.0225066	0.0838816	0.637956	amino acid metab.
1173	eef1b	1.36662	0.135648	0.054097	0.282003	1.56855	0.195498	0.0513634	0.000141135	translation
1174	nop58	0.994896	-0.00222231	0.0661112	0.500796	1.08146	0.0340099	0.0869214	0.577552	translation
1175	phoR	0.975631	-0.0107143	0.235929	0.791264	0.679444	-0.167846	0.487061	0.715823	cellular process
1176	fib	1.05614	0.0237199	0.082265	0.578941	0.991883	-0.00353955	0.0842872	0.752239	translation
1178	vng1178	0.813804	-0.0894801	0.0928876	0.335389	0.884095	-0.0535012	0.11303	0.555248	unknown
1179	acxR	1.0576	0.0243229	0.139232	0.824447	0.990273	-0.00424517	0.228685	0.776171	transcription
1180	msrA	1.05667	0.0239379	0.0695094	0.559263	1.0833	0.0347492	0.0940499	0.488376	cellular process
1181	flaA1b	1.00633	0.00273895	0.0796111	0.482626	1.0853	0.0355513	0.0784842	0.617968	cellular process
1182	vng1182	1.02234	0.00959532	0.175007	0.665285	1.01092	0.00471891	0.293615	0.899807	unknown
1183	nirJ	0.948342	-0.0230351	0.0528001	0.61195	0.972262	-0.0122165	0.0541161	0.791922	unknown
1184	vng1183	1.0143	0.00616799	0.130591	0.723332	1.08422	0.0351155	0.163582	0.664453	cofactor metab.
1185	pqqE	0.893117	-0.0490918	0.0604144	0.283733	1.01109	0.0047903	0.0765141	0.751914	cofactor metab.
1187	pan1	0.997094	-0.0012641	0.164579	0.665641	0.965545	-0.0152275	0.380891	0.802934	energy metab.
1188	hcpD	0.959122	-0.0181263	0.0524622	0.727633	1.00614	0.0026605	0.0539886	0.399718	energy metab.
1189	vng1189	1.05243	0.0221933	0.0493031	0.65261	1.10663	0.0440015	0.0493342	0.372443	unknown
1190	sod1	1.20775	0.0819771	0.0495048	0.0977336	1.1857	0.0739745	0.0494345	0.134546	cellular process
1191	acd3	1.00474	0.00205392	0.178372	0.640797	0.917257	-0.0375091	0.431266	0.789224	carbohydrate /lipid
1193	hik1	1.0022	0.000953345	0.0859069	0.632958	1.0492	0.0208578	0.0723285	0.745978	cellular process
1194	vng1194	1.08417	0.035098	0.0492644	0.476191	1.14284	0.0579855	0.049372	0.24021	unknown
1196	vng1196	0.997327	-0.00116229	0.053228	0.552863	1.11635	0.0477993	0.0494831	0.334059	unknown
1197	bcp	1.27321	0.104901	0.078176	0.275138	1.13788	0.056098	0.0955266	0.382644	cellular process
1198	vng1198	1.02684	0.0115019	0.219559	0.521559	1.07435	0.0311475	0.0795792	0.527664	energy metab.
1200	vng1200	1.10224	0.0422752	0.094372	0.683175	1.18715	0.0745044	0.159496	0.561233	unknown
1201	fucA	1.24019	0.093487	0.0547801	0.1377	1.19848	0.0786312	0.0572982	0.236405	carbohydrate /lipid
1202	vng1202	1.18205	0.0726371	0.0737291	0.202451	1.17544	0.0702005	0.119407	0.36252	unknown
1204	gdhA2	1.41772	0.151589	0.0537018	0.0233158	1.69759	0.229833	0.0569184	0.0236321	amino acid metab.
1205	vng1205	0.997101	-0.00126073	0.0541109	0.445375	0.932548	-0.0303289	0.053651	0.392258	nucleotide metab.
1207	bolR4	0.87086	-0.0600517	0.109497	0.504827	0.809494	-0.0917864	0.202516	0.646124	transcription
1208	hutU	0.915735	-0.0382304	0.121122	0.708686	1.02277	0.00977974	0.136763	0.739853	amino acid metab.
1209	hutG	0.873577	-0.0586989	0.0875753	0.585149	0.849885	-0.0706401	0.146362	0.641665	amino acid metab.
1211	hutI	0.935128	-0.029129	0.0647756	0.413053	0.857213	-0.0669112	0.0832891	0.567753	amino acid metab.
1212	hutH	1.10189	0.0421382	0.125847	0.501282	0.980512	-0.00854706	0.162629	0.707306	amino acid metab.
1213	vng1213	1.13381	0.0545402	0.0582435	0.386203	1.13514	0.05505	0.0748466	0.305063	DNA metabolism
1214	vng1214	0.87477	-0.0581061	0.141484	0.753985	0.919393	-0.0364988	0.280799	0.73065	unknown
1215	pai1	1.02814	0.0120535	0.0609962	0.394624	0.933091	-0.0300758	0.0543022	0.579675	transcription
1216	pgk	0.97458	-0.0111824	0.063057	0.420036	0.92207	-0.0352361	0.0796418	0.658016	carbohydrate /lipid
1218	vng1218	1.08167	0.0340966	0.599312	0.781321	0.960452	-0.0175242	1.24427	0.832549	unknown
1219	urk	1.00573	0.00248201	0.0624911	0.484684	1.05846	0.0246739	0.0694494	0.637447	nucleotide metab.
1220	vng1220	1.09692	0.0401735	0.0567733	0.522669	1.06283	0.0264631	0.0638474	0.599434	unknown
1224	orc8	1.5042	0.177307	0.14645	0.214098	1.36154	0.134031	0.211979	0.363619	DNA metabolism
1226	vng1226	1.01683	0.00724692	0.0588805	0.902045	1.07973	0.0333164	0.0542076	0.538815	unknown
1227	vng1227	1.07051	0.0295909	0.0544768	0.550523	1.017	0.00731973	0.0607784	0.549063	unknown
1228	vng1228	0.994282	-0.00249027	0.074492	0.501468	0.886449	-0.0523464	0.102195	0.522961	DNA metabolism
1229	vng1229	1.00593	0.00256868	0.325208	0.497676	0.943569	-0.0252261	0.414594	0.566592	transcription
1230	aroC	1.02812	0.012043	0.062561	0.453775	0.998016	-0.000862472	0.0997729	0.573895	amino acid metab.
1232	psc	0.937132	-0.028199	0.0610972	0.529952	0.952435	-0.0211646	0.394493	0.783814	amino acid metab.
1233	pepQ2	1.05201	0.0220205	0.0641133	0.773082	1.01028	0.00444102	0.0732998	0.67693	amino acid metab.
1234	hik2	0.910016	-0.0409509	0.0759931	0.601942	0.879867	-0.0555828	0.141607	0.592021	cellular process
1235	vng1235	0.967638	-0.0142873	0.0632206	0.476686	0.925074	-0.0338237	0.10534	0.70392	amino acid metab.
1236	vng1236	1.11811	0.0484837	0.0648318	0.290667	1.10826	0.0446428	0.0752	0.550611	unknown
1237	asxR2	1.03429	0.0146433	0.082495	0.325228	1.20176	0.0798192	0.174875	0.501993	transcription
1238	vng1239	1.11705	0.0480739	0.0525198	0.416154	1.12926	0.052795	0.0529436	0.433875	unknown
1239	vng1238	1.18892	0.0751535	0.0494412	0.128496	1.01435	0.00618838	0.0522185	0.909578	unknown
1240	yhdG	0.970146	-0.013163	0.0708264	0.138952	0.8408	-0.0753074	0.0787483	0.363085	transport
1241	surE	1.35234	0.131085	0.0538956	0.0727309	1.41971	0.1522	0.0504204	0.00253927	general function
1244	vng1244	0.831096	-0.0803487	0.0944988	0.408863	1.01764	0.0075952	0.174583	0.631347	amino acid metab.
1245	vng1245	0.932846	-0.0301899	0.0561934	0.587466	0.978268	-0.00954231	0.0664049	0.769542	amino acid metab.
1246	vng1246	1.01098	0.00474308	0.0656015	0.263058	0.971338	-0.0126297	0.124518	0.419232	unknown
1247	ybhF	1.02631	0.0112798	0.0589756	0.638246	0.941527	-0.0261673	0.0754121	0.330485	transport
1249	vng1249	1.01795	0.00772655	0.114648	0.661977	1.0103	0.00445041	0.181101	0.801018	unknown
1250	vng1250	0.944774	-0.0246721	0.0575733	0.398377	0.937059	-0.0282331	0.0707024	0.59351	unknown
1251	helA	1.01372	0.00591768	0.094426	0.516444	1.00893	0.00386278	0.178426	0.551969	DNA metabolism
1252	yhcR	1.1887	0.0750714	0.0758167	0.488643	1.06776	0.0284736	0.101926	0.695313	general function
1253	vng1253	0.953907	-0.020494	0.0834742	0.122622	0.920796	-0.0358367	0.118057	0.648378	unknown
1255	vng1255	1.06765	0.0284285	0.0705213	0.379914	1.06356	0.0267628	0.0506713	0.46421	DNA metabolism
1256	ribG	1.06394	0.0269155	0.053613	0.413074	1.14619	0.0592583	0.0525043	0.203215	cofactor metab.
1257	vng1257	1.16882	0.0677467	0.0594286	0.286013	1.16103	0.0648453	0.0629715	0.4174	unknown
1259	trxB2	1.02725	0.0116762	0.0550372	0.387006	0.906467	-0.042648	0.0576764	0.595243	nucleotide metab.
1260	vng1260	1.01137	0.00490937	0.106128	0.325567	1.01407	0.00606585	0.241919	0.55933	unknown
1261	vng1261	0.875098	-0.0579434	0.0589835	0.334341	0.944854	-0.0246354	0.0683742	0.307477	unknown
1262	eif2b	1.4995	0.175946	0.0637609	0.0319948	1.60743	0.206132	0.0552499	0.000453235	translation
1263	vng1263	0.910962	-0.0404996	0.0553863	0.291591	0.785307	-0.104961	0.0653673	0.0754659	unknown
1264	vng1264	0.825732	-0.0831607	0.180844	0.636064	0.961083	-0.017239	0.407426	0.886188	unknown
1266	ogg	1.03802	0.0162052	0.0606628	0.244612	1.13304	0.0542455	0.0744587	0.39779	DNA metabolism
1268	vng1268	1.05159	0.0218471	0.0590911	0.440736	0.998742	-0.000546757	0.0807523	0.437742	unknown
1270	vng1270	1.14893	0.0602954	1.06864	0.914427	1.06403	0.0269557	1.65351	0.911842	unknown
1271	vng1271	0.88919	-0.0510052	0.322958	0.726598	0.958559	-0.0183811	0.583841	0.900244	unknown
1272	vng1272	0.906533	-0.0426163	0.137073	0.453977	0.762563	-0.117725	0.146355	0.243016	unknown
1273	moaC	0.809252	-0.0919161	0.0541033	0.28816	0.887072	-0.0520413	0.0603573	0.416482	cofactor metab.
1275	hflX2	0.99303	-0.0030375	0.198765	0.534782	0.931714	-0.0307172	0.213751	0.632878	cellular process
1276	vng1276	1.14102	0.0572929	0.0626954	0.397993	1.20792	0.0820365	0.0802397	0.3724	translation
1279	vng1279	1.16114	0.0648835	0.155859	0.591508	1.05459	0.0230848	0.226611	0.79484	translation
1280	vng1280	1.06684	0.028101	0.0595453	0.558603	1.1422	0.057744	0.0793828	0.467554	cofactor metab.
1281	vng1281	0.934938	-0.029217	0.0569354	0.532927	1.14779	0.0598632	0.0733388	0.537612	translation
1282	trkA5	1.06368	0.0268118	0.0769531	0.645812	0.999096	-0.000392615	0.126192	0.782448	transport
1283	vng1283	1.78335	0.251238	0.200972	0.316226	1.09367	0.038888	0.31138	0.593558	unknown
1284	trkH1	1.19018	0.0756129	0.0656391	0.282387	1.09734	0.040343	0.105484	0.514476	transport
1285	asxR3	1.10881	0.0448588	0.0631574	0.338439	1.10248	0.0423706	0.0994732	0.494196	transcription
1287	vng1287	1.30674	0.11619	0.071633	0.123058	1.36862	0.136284	0.103566	0.193294	translation
1289	vng1289	1.03564	0.0152074	0.058266	0.795021	1.13787	0.0560908	0.0520878	0.281547	unknown
1291	vng1291	1.06255	0.0263506	0.0673964	0.605726	0.965005	-0.0154706	0.0619816	0.585982	unknown
1292	vng1292	1.03226	0.0137872	0.0524754	0.273197	1.01502	0.00647433	0.0526145	0.676956	unknown
1294	slyD	1.35343	0.131435	0.0533298	0.0541691	1.24284	0.0944168	0.0532479	0.245033	cellular process
1295	vng1295	1.07294	0.0305759	0.0803088	0.313157	0.987337	-0.0055344	0.121136	0.7478	unknown
1296	vng1296	1.07696	0.0321979	0.115434	0.760226	1.03241	0.0138515	0.215781	0.73125	nucleotide metab.
1297	vng1297	1.12286	0.0503265	0.0608385	0.453324	1.14103	0.0572952	0.0676622	0.408778	amino acid metab.
1299	vng1299	1.0427	0.0181576	0.0546772	0.26458	0.976364	-0.0103884	0.0565352	0.529955	cofactor metab.
1300	vng1300	0.880968	-0.0550399	0.157703	0.414301	1.14419	0.0584983	0.50113	0.914652	unknown
1301	cysK	0.980599	-0.00850842	0.0986915	0.610415	1.14328	0.0581526	0.168318	0.626128	amino acid metab.
1302	vng1302	0.837446	-0.0770432	0.0549544	0.17183	0.930192	-0.0314275	0.0616435	0.603353	cellular process
1303	vng1303	1.14618	0.0592544	0.105487	0.25727	0.904741	-0.0434756	0.142286	0.553782	cellular process
1305	purD	0.950755	-0.0219315	0.0858378	0.288252	0.954016	-0.0204441	0.13473	0.588859	nucleotide metab.
1306	sdhA	0.908917	-0.0414758	0.0525758	0.493788	0.861844	-0.0645712	0.0494355	0.191809	energy metab.
1308	sdhB	0.930941	-0.031078	0.0526669	0.398241	0.903521	-0.0440619	0.0532852	0.207918	energy metab.
1309	sdhD	0.979428	-0.00902754	0.052408	0.656024	0.946728	-0.0237748	0.0589872	0.526357	energy metab.
1310	sdhC	0.921654	-0.0354322	0.0524469	0.474581	0.918961	-0.036703	0.0528758	0.343972	energy metab.
1311	alkA	1.0589	0.0248566	0.230752	0.670532	1.1205	0.0494132	0.489494	0.79334	DNA metabolism
1313	hbd2	0.754847	-0.122141	0.0580118	0.0917487	0.826106	-0.0829644	0.0619985	0.242508	carbohydrate /lipid
1314	vng1314	0.934969	-0.0292027	0.0573528	0.276727	1.01819	0.00783036	0.0632315	0.762078	unknown
1315	vng1315	1.1534	0.0619782	0.0647794	0.511748	1.09173	0.0381149	0.0903297	0.587786	unknown
1317	vng1317	0.885309	-0.052905	0.117814	0.546387	0.973334	-0.0117383	0.341048	0.820101	unknown
1318	vng1318	1.4369	0.157428	0.0731374	0.173814	1.35037	0.130453	0.058463	0.030016	unknown
1319	vng1319	0.93485	-0.0292583	0.0663094	0.544426	0.828355	-0.0817834	0.0837801	0.395673	unknown
1320	cbp	1.07028	0.0294992	0.0648717	0.208862	1.0087	0.00376229	0.0748369	0.837314	cellular process
1323	vng1323	1.06494	0.0273253	0.0611108	0.326044	1.00217	0.000940305	0.0699952	0.67092	unknown
1324	vng1324	1.14839	0.060089	0.139506	0.580245	1.01399	0.0060338	0.185288	0.71968	unknown
1325	vng1325	1.00311	0.00134811	0.054303	0.601757	1.04007	0.0170627	0.0601622	0.512445	nucleotide metab.
1326	vng1326	0.937121	-0.0282043	0.0522863	0.245477	0.94517	-0.0244899	0.0724109	0.720608	unknown
1327	fprA	1.17518	0.0701052	0.0536603	0.20537	1.26194	0.10104	0.0504081	0.0450221	general function
1329	vng1329	1.05417	0.0229103	0.0547112	0.161835	1.07754	0.032433	0.0610963	0.577842	unknown
1330	vng1330	1.17487	0.0699907	0.054475	0.367328	1.17734	0.0709036	0.0538516	0.373291	unknown
1332	sod2	0.991121	-0.00387325	0.0527501	0.0787786	0.974109	-0.0113926	0.0685767	0.400308	cellular process
1335	phr2	0.953558	-0.0206529	0.0594556	0.500195	0.977545	-0.00986341	0.0663965	0.848307	DNA metabolism
1336	vng1336	0.964364	-0.0157591	0.0634545	0.313835	0.920289	-0.036076	0.0862673	0.546282	cofactor metab.
1337	vng1337	1.07324	0.0306969	0.107484	0.680098	1.04349	0.0184884	0.0697837	0.671009	unknown
1339	vng1339	0.762159	-0.117954	0.0580469	0.12954	0.727786	-0.137996	0.0710444	0.0600827	carbohydrate /lipid
1340	vng1340	0.869112	-0.0609242	0.0685033	0.294068	0.936322	-0.0285748	0.095965	0.492345	unknown
1341	fabG	1.06371	0.0268241	0.0524088	0.445665	1.22887	0.0895055	0.0495835	0.0782705	cofactor metab.
1342	mer	0.921161	-0.0356642	0.111275	0.68632	0.982162	-0.00781691	0.086376	0.847314	energy metab.
1343	vng1343	1.01758	0.00756734	0.11266	0.697423	1.02813	0.0120501	0.185003	0.766763	unknown
1344	dhpS	0.972673	-0.0120333	0.0538209	0.739998	0.987315	-0.00554423	0.0568002	0.451865	cofactor metab.
1345	vng1345	1.11704	0.0480681	0.0534457	0.450073	1.24884	0.0965062	0.0555941	0.251075	unknown
1347	vng1347	1.12182	0.0499213	0.0563344	0.43007	1.14532	0.0589286	0.0578406	0.353561	translation
1349	vng1349	0.873647	-0.0586638	0.0544628	0.386199	0.872101	-0.0594334	0.0588464	0.500716	carbohydrate /lipid
1350	vng1350	1.3059	0.115911	0.0622691	0.201574	1.14364	0.0582906	0.0534724	0.275009	carbohydrate /lipid
1351	asxR4	1.36527	0.13522	0.0947687	0.283712	1.21755	0.085487	0.227276	0.604603	transcription
1352	gatB1	0.945648	-0.0242706	0.0664352	0.519419	0.928555	-0.0321924	0.0893163	0.44036	translation
1353	vng1353	0.943414	-0.0252977	0.162047	0.613766	0.942148	-0.0258811	0.406559	0.803486	unknown
1355	vng1355	1.14001	0.0569087	0.0631699	0.513228	1.0786	0.0328614	0.0882217	0.752745	unknown
1356	fumC	0.913453	-0.039314	0.0528503	0.488873	0.909611	-0.0411445	0.0644551	0.339299	energy metab.
1357	balR	1.03901	0.0166195	0.0578558	0.130197	1.07156	0.030015	0.0674358	0.324358	transcription
1359	rad2	1.06055	0.0255303	0.110483	0.777715	1.07645	0.0319938	0.129121	0.43809	DNA metabolism
1360	vng1360	0.789119	-0.102858	0.106537	0.591421	0.996227	-0.00164173	0.19844	0.894725	unknown
1362	vng1362	0.968138	-0.0140625	0.0791025	0.305855	0.965077	-0.0154381	0.107884	0.641028	unknown
1364	ocd2	1.04659	0.0197759	0.053984	0.493219	0.907283	-0.0422571	0.0560661	0.504975	amino acid metab.
1365	vng1365	1.04858	0.0205996	0.0856383	0.360416	0.993381	-0.00288415	0.116928	0.641537	unknown
1366	vng1366	0.922411	-0.0350757	0.124137	0.683884	1.05361	0.0226814	0.220325	0.821356	translation
1367	srp19	1.17097	0.0685475	0.0496049	0.454598	1.13055	0.0532912	0.052694	0.577244	cellular process
1369	hemV1	1.04544	0.0193	0.0560664	0.465986	1.05238	0.0221739	0.0607466	0.451843	transport
1370	hemU	1.23806	0.0927432	0.0846163	0.253784	1.20515	0.0810413	0.370896	0.601367	transport
1371	hemV2	1.17387	0.0696212	0.224088	0.577211	1.03827	0.0163087	0.106401	0.606298	transport
1372	vng1372	1.13961	0.0567569	0.0568199	0.448867	1.04747	0.0201417	0.0533023	0.367369	unknown
1374	kinA1	0.897464	-0.0469828	0.055846	0.40207	0.928186	-0.0323652	0.0673513	0.605677	cellular process
1375	vng1375	1.09127	0.0379313	0.068666	0.522281	1.08166	0.0340914	0.108592	0.578392	cellular process
1376	vng1376	0.941134	-0.0263483	0.0552287	0.542642	0.931522	-0.0308067	0.0641199	0.622822	unknown
1377	asnC	1.03573	0.0152462	0.0540854	0.0333262	1.03015	0.0128986	0.0604412	0.242773	transcription
1379	suhB	1.49862	0.17569	0.057332	0.00412876	1.3077	0.116509	0.0610046	0.234186	carbohydrate /lipid
1380	vng1380	0.774942	-0.110731	0.0612873	0.160111	0.918142	-0.0370901	0.0992851	0.468907	unknown
1381	vng1381	0.944185	-0.0249429	0.0539367	0.663457	0.997252	-0.00119506	0.0492651	0.980647	unknown
1382	vng1382	1.10755	0.0443615	0.199522	0.581258	1.06585	0.0276969	0.486331	0.816303	unknown
1383	rad3a	1.02739	0.0117353	0.12551	0.567415	0.919031	-0.0366696	0.129663	0.761337	DNA metabolism
1384	vng1384	0.931389	-0.0308689	0.0766634	0.681116	0.891105	-0.0500714	0.132863	0.652942	unknown
1385	yvoF	1.0002	8.83742e-05	0.0631015	0.539638	0.922396	-0.0350824	0.080875	0.687851	general function
1387	vng1387	0.828551	-0.0816808	0.0743953	0.346291	0.874686	-0.0581476	0.101916	0.462039	unknown
1388	vng1388	1.03717	0.0158483	0.0769464	0.496393	0.969593	-0.0134106	0.0965823	0.475271	unknown
1389	vng1389	0.937642	-0.0279629	0.0638311	0.355158	0.899912	-0.0458001	0.0953454	0.605709	unknown
1390	tfl	0.914854	-0.0386482	0.185231	0.830032	1.02483	0.0106499	0.167883	0.848318	transcription
1394	arlR10	1.06598	0.0277498	0.0543933	0.62107	0.561182	-0.250896	0.0730126	0.448787	transcription
1395	htr9	0.924129	-0.0342674	0.0712153	0.485571	0.969569	-0.0134211	0.101336	0.594924	cellular process
1397	vng1397	0.928615	-0.0321643	0.0558298	0.573019	1.02777	0.0118975	0.070192	0.619157	unknown
1398	act4	0.951425	-0.0216254	0.0513134	0.672229	0.923714	-0.0344625	0.0655842	0.584766	transcription
1401	vng1401	1.11276	0.0464012	0.0605657	0.466441	1.06674	0.0280594	0.0521492	0.590536	unknown
1402	vng1402	1.23474	0.0915757	0.0989935	0.395375	1.11535	0.047413	0.0941874	0.604822	unknown
1403	vng1403	0.995891	-0.00178809	0.0559261	0.519247	1.08534	0.035565	0.0555061	0.5514	unknown
1404	trh1	1.00459	0.00198975	0.0989536	0.497474	1.03303	0.0141136	0.138102	0.584837	cellular process
1405	mrlR	0.924173	-0.0342468	0.0614689	0.262432	1.21595	0.0849158	0.0803355	0.368332	transcription
1406	rad25b	1.08141	0.0339916	0.0540715	0.630096	1.12262	0.0502326	0.0524966	0.347846	DNA metabolism
1407	vng1407	1.15299	0.0618265	0.0677509	0.257481	1.12416	0.050827	0.0807757	0.389003	unknown
1408	ush	0.439141	-0.357396	0.0601322	0.0001377	0.506961	-0.295026	0.0602594	1.12671e-05	nucleotide metab.
1409	vng1409	1.17042	0.0683424	0.0580702	0.345779	1.06171	0.0260067	0.067374	0.440465	unknown
1410	vng1410	1.00616	0.00266827	0.0624054	0.426773	0.944618	-0.024744	0.0809115	0.54111	unknown
1412	vng1412	0.872889	-0.059041	0.0531858	0.353471	0.796385	-0.0988771	0.0500108	0.244774	unknown
1413	vng1413	1.03302	0.0141092	0.0525504	0.335886	1.05673	0.0239623	0.0565989	0.478384	unknown
1414	glyA	0.900721	-0.0454098	0.0510399	0.442979	0.924937	-0.0338876	0.0994005	0.394907	amino acid metab.
1416	folD	0.833116	-0.0792948	0.0723734	0.366383	0.893333	-0.0489864	0.116208	0.694529	cofactor metab.
1417	vng1417	0.981006	-0.00832831	0.0740081	0.694091	1.06224	0.0262232	0.0951618	0.690953	unknown
1418	vng1418	0.960058	-0.0177024	0.245613	0.62457	0.969488	-0.0134575	0.312614	0.592633	unknown
1420	vng1420	1.10251	0.0423818	0.0575174	0.314615	1.27814	0.106577	0.0517676	0.190121	unknown
1422	vng1422	0.989279	-0.0046814	0.0925163	0.63302	0.987287	-0.00555639	0.174927	0.736556	unknown
1423	vng1423	1.01069	0.004616	0.187849	0.536002	1.05667	0.0239383	0.345704	0.741641	unknown
1425	vng1425	1.0937	0.0389001	0.0674091	0.571985	1.06082	0.0256427	0.123218	0.731105	unknown
1426	prlR2	0.854612	-0.0682313	0.0595464	0.253391	0.933344	-0.0299582	0.0675452	0.441009	transcription
1427	vng1427	0.917159	-0.0375555	0.0565775	0.327488	1.0041	0.00177908	0.0670277	0.547454	unknown
1428	htlA	0.942228	-0.0258438	0.0586471	0.297827	0.910637	-0.0406546	0.0818398	0.624367	cellular process
1429	vng1429	0.983603	-0.00718002	0.053081	0.429858	1.01852	0.00796771	0.0568576	0.590475	unknown
1431	vng1431	1.04769	0.0202316	0.0661538	0.633655	1.00577	0.00249858	0.136024	0.771132	translation
1432	dys	0.886429	-0.052356	0.0544932	0.372763	0.974634	-0.0111583	0.059243	0.482886	translation
1433	rps17e	1				1.20282	0.0802	0.0574	0.163	translation
1435	asd	1.24885	0.0965119	0.0543816	0.126835	1.23324	0.0910489	0.0579697	0.159043	amino acid metab.
1437	serA2	0.963168	-0.0162981	0.0563832	0.528333	0.976561	-0.0103005	0.0698355	0.469501	amino acid metab.
1438	arlR10	0.890308	-0.0504597	0.0726337	0.20027	0.845259	-0.0730101	0.0910563	0.458736	transcription
1440	vng1440	0.814751	-0.0889751	0.0605519	0.172832	0.998299	-0.000739507	0.0914803	0.403499	unknown
1442	htr12	1.02709	0.0116085	0.0564161	0.612231	1.09961	0.0412377	0.0663688	0.650516	cellular process
1444	hisD	0.99666	-0.00145304	0.055649	0.61689	1.07035	0.0295259	0.0559508	0.310891	amino acid metab.
1446	vng1446	0.871369	-0.0597979	0.0927437	0.501525	0.851028	-0.0700562	0.125672	0.450467	unknown
1447	vng1447	0.89976	-0.0458732	0.0722999	0.631931	1.01268	0.00547203	0.0904949	0.950012	unknown
1448	vng1448	0.866526	-0.0622183	0.0959217	0.597831	0.932655	-0.030279	0.137079	0.577869	unknown
1450	yfkN	0.907779	-0.0420199	0.0492487	0.409645	0.832538	-0.0795961	0.0549116	0.178701	cofactor metab.
1451	sstR1	1.03784	0.0161296	0.0717014	0.648834	1.00814	0.0035195	0.109602	0.620233	transcription
1452	eif2bd	0.877971	-0.0565197	0.0559403	0.509669	0.96932	-0.0135327	0.0674641	0.585398	translation
1453	vng1453	1.04561	0.0193685	0.118932	0.599463	0.924279	-0.0341969	0.137017	0.70271	unknown
1454	vng1454	1.02402	0.0103103	0.0560394	0.354922	0.956572	-0.0192824	0.067106	0.575219	unknown
1455	vng1455	0.848878	-0.0711545	0.0709936	0.329828	0.949618	-0.0224512	0.0887745	0.56361	unknown
1456	vng1456	1.09666	0.0400711	0.126396	0.655503	0.96998	-0.0132371	0.169278	0.875827	unknown
1457	vng1457	1.21877	0.0859233	0.0659893	0.2687	1.07719	0.0322933	0.076897	0.366124	unknown
1458	crtB1	1.03167	0.0135395	0.193002	0.823164	0.866065	-0.0624493	0.121879	0.608379	carbohydrate /lipid
1459	vng1459	1.06091	0.025679	0.115086	0.789032	1.05779	0.0244	0.319	0.939	unknown
1461	vng1461	1.03122	0.0133516	0.108302	0.585707	1.09075	0.0377242	0.390177	0.868769	unknown
1462	cdc48a	1.05132	0.0217346	0.121214	0.669916	1.01249	0.00538921	0.207654	0.70993	cellular process
1463	blp	0.908066	-0.0418827	0.110794	0.5322	0.955879	-0.019597	0.218624	0.683138	energy metab.
1464	bat	0.795216	-0.0995149	0.508788	0.770954	0.825033	-0.0835287	1.16494	0.665678	transcription
1465	brp	0.937248	-0.0281456	0.172782	0.757887	0.881033	-0.055008	0.340114	0.779175	energy metab.
1466	vng1466	0.951175	-0.0217397	0.154782	0.812265	0.900197	-0.0456624	0.320926	0.862623	energy metab.
1467	bop	0.990758	-0.00403243	0.437201	0.941107	1.06794	0.0285476	0.323465	0.852269	energy metab.
1468	vng1468	0.857245	-0.0668948	0.111717	0.573228	0.996966	-0.0013196	0.113103	0.964536	unknown
1470	pri	1.09306	0.038645	0.0583114	0.40784	1.11754	0.0482634	0.0716695	0.593768	DNA metabolism
1471	vng1471	1.05131	0.0217319	0.0557972	0.570147	1.02306	0.009899	0.0649551	0.433954	unknown
1472	cdc48b	1.02246	0.00964716	0.0570865	0.720436	0.96227	-0.0167028	0.0516709	0.754816	cellular process
1473	vng1473	1.01268	0.00547166	0.0526548	0.880846	1.05174	0.021909	0.0539409	0.617239	unknown
1474	est	0.959646	-0.0178889	0.0600914	0.557876	1.01815	0.00781012	0.0573234	0.730744	general function
1475	vng1475	1.05694	0.0240501	0.0548056	0.663682	1.06211	0.0261691	0.0600961	0.462225	unknown
1476	vng1476	0.934939	-0.0292169	0.0534824	0.552605	0.928698	-0.0321257	0.0825718	0.441966	unknown
1478	panB	0.872548	-0.0592106	0.0635204	0.444264	1.04106	0.0174738	0.226986	0.680688	cofactor metab.
1479	vng1479	1.67341	0.223602	0.0655714	0.00327423	1.07999	0.0334195	0.137362	0.643313	unknown
1480	vng1480	0.883098	-0.0539912	0.0535656	0.314819	0.958269	-0.0185125	0.110662	0.808343	unknown
1481	sat	1.16078	0.0647502	0.0528659	0.250929	1.12678	0.0518403	0.0536376	0.359849	amino acid metab.
1482	acd5	0.998462	-0.000668406	0.0591875	0.546085	0.933862	-0.0297174	0.0622022	0.631537	carbohydrate /lipid
1483	mbf	1.15883	0.0640202	0.0657167	0.154581	1.01108	0.00478688	0.0771841	0.747794	transcription
1484	vng1484	1.13061	0.0533133	0.0642573	0.228693	0.98851	-0.0050188	0.0976848	0.590172	unknown
1486	vng1486	1.17728	0.0708816	0.102878	0.494668	1.11103	0.0457271	0.154631	0.693937	unknown
1487	vng1487	1.14073	0.0571827	0.066221	0.331062	1.25837	0.0998092	0.0775106	0.331835	unknown
1488	boa2	1.0508	0.0215185	0.0642232	0.548012	0.886279	-0.0524293	0.0729644	0.403469	transcription
1490	arlR11	0.951736	-0.0214835	0.0717535	0.435591	1.03922	0.0167086	0.0941756	0.583732	transcription
1492	vng1492	1.07159	0.0300297	0.163458	0.451997	1.05565	0.0235186	0.344818	0.840558	unknown
1493	purF	0.762066	-0.118008	0.0637515	0.128594	0.802824	-0.0953794	0.109054	0.358821	nucleotide metab.
1494	rpl37e	0.911619	-0.0401865	0.0598541	0.533103	0.954794	-0.0200902	0.0770617	0.311631	translation
1496	snp	0.959401	-0.018	0.056	0.748	0.919579	-0.0364111	0.054116	0.533916	transcription
1497	Vng1497	1.06617	0.0278275	0.158506	0.622273	0.971888	-0.0123839	0.260115	0.7671	unknown
1498	celM	0.825613	-0.0832237	0.0575933	0.343095	0.855109	-0.0679784	0.187068	0.580153	carbohydrate /lipid
1500	vng1500	0.928334	-0.0322959	0.0593841	0.585989	1.00649	0.00280944	0.0802635	0.847836	unknown
1501	hel	0.958906	-0.0182242	0.0675029	0.417014	0.998341	-0.000721082	0.0838205	0.782537	DNA metabolism
1503	vng1503	1.00141	0.000609791	0.0798689	0.452501	0.933925	-0.029688	0.127708	0.529808	unknown
1505	htr10	0.908301	-0.0417703	0.0876823	0.702649	0.974135	-0.011381	0.125166	0.785136	cellular process
1506	pelA	1.01706	0.00734633	0.0607632	0.447125	0.951389	-0.0216418	0.0693315	0.403699	cellular process
1508	snp2	1.11706	0.0480749	0.0927515	0.657177	1.07325	0.0306994	0.15878	0.836843	transcription
1510	act5	1.0434	0.0184514	0.108859	0.774618	1.06418	0.0270138	0.157927	0.669849	transcription
1511	vng1511	1.16185	0.0651517	0.0528324	0.192614	1.18125	0.0723435	0.0532901	0.212351	DNA metabolism
1513	vng1513	1.12951	0.0528887	0.0669213	0.418696	1.12263	0.0502352	0.114121	0.59895	unknown
1514	vng1514	0.984545	-0.00676447	0.0659016	0.618162	0.89619	-0.0476	0.0794083	0.615988	unknown
1515	tdk	1.04052	0.0172509	0.0628622	0.597207	1.07506	0.0314334	0.0638112	0.624576	nucleotide metab.
1518	vng1518	0.947916	-0.02323	0.0687437	0.597115	0.914971	-0.0385925	0.0932264	0.519115	cellular process
1519	vng1519	1.00749	0.00324247	0.102514	0.462687	0.996072	-0.00170925	0.150728	0.970718	unknown
1520	mutY	1.02475	0.0106193	0.0919288	0.682268	1.05147	0.0217949	0.152225	0.646125	DNA metabolism
1523	htr8	1.02543	0.0109072	0.0558483	0.490004	1.07123	0.0298836	0.0673557	0.470569	cellular process
1524	vng1524	0.948481	-0.0229713	0.052466	0.674909	0.956376	-0.0193715	0.0524675	0.723175	amino acid metab.
1525	vng1525	1.05532	0.0233828	0.0705506	0.419029	0.979598	-0.0089522	0.157621	0.792609	unknown
1526	trp7	1.01857	0.00799114	0.0677226	0.247389	0.876923	-0.0570383	0.0838294	0.446917	transport
1528	nac	1.17868	0.0713972	0.193636	0.610629	1.09034	0.0375613	0.319147	0.717602	transport
1529	mmdA	0.859345	-0.0658324	0.0537064	0.316711	0.871895	-0.059536	0.0637986	0.377184	carbohydrate /lipid
1530	vng1530	0.806209	-0.0935526	0.127405	0.476121	0.873855	-0.0585605	0.220353	0.712671	unknown
1532	acc	0.847803	-0.0717053	0.0537783	0.225908	0.902315	-0.0446416	0.0575809	0.22496	carbohydrate /lipid
1533	vng1533	1.0694	0.029141	0.0903908	0.522531	1.04989	0.0211449	0.200998	0.694199	unknown
1534	birA	0.952209	-0.0212675	0.12514	0.869973	1.05546	0.0234399	0.345871	0.655301	transcription
1536	birL	0.812206	-0.0903337	0.121854	0.50919	0.939221	-0.0272321	0.0899105	0.761981	cofactor metab.
1537	vng1536	0.879796	-0.0556179	0.0769832	0.281589	0.959157	-0.0181101	0.0919084	0.691824	cellular process
1538	vng1537	1.11237	0.0462499	0.0558229	0.280521	1.09819	0.0406794	0.0731752	0.49505	unknown
1540	vng1538	1.00758	0.00328046	0.245155	0.567974	1.11398	0.0468755	0.286183	0.730506	unknown
1541	ywfD	0.972188	-0.0122496	0.0534778	0.295392	1.16284	0.0655198	0.0542777	0.171127	general function
1542	sucC	0.795525	-0.0993464	0.0528458	0.114037	0.795154	-0.099549	0.0530242	0.200219	energy metab.
1543	sucD	0.945829	-0.0241875	0.0781958	0.622131	0.88703	-0.0520617	0.0970558	0.492177	energy metab.
1544	zim	1.02657	0.0113897	0.0648291	0.473633	0.981971	-0.00790128	0.107779	0.518523	DNA metabolism
1546	clc	0.8999	-0.0458055	0.0555753	0.103922	1.02822	0.012086	0.0777065	0.376436	transport
1547	vng1547	1.06511	0.0273965	0.0523589	0.603971	0.975329	-0.010849	0.0524578	0.372715	unknown
1548	calR	1.00614	0.00265803	0.128517	0.393965	1.06637	0.0279062	0.233401	0.580487	transcription
1550	cbiT	0.648026	-0.188408	0.0510665	0.000224732	0.784974	-0.105145	0.0530854	0.226439	cofactor metab.
1551	cbiL	0.796862	-0.0986167	0.0496627	0.0470633	0.819602	-0.0863968	0.0495394	0.0811588	cofactor metab.
1553	cbiF	0.636476	-0.196218	0.0511873	0.000126422	0.807573	-0.092818	0.0527417	0.140541	cofactor metab.
1554	cbiG	0.819509	-0.0864464	0.0538132	0.319923	0.651398	-0.186154	0.0543773	0.015903	cofactor metab.
1555	cobH	0.601121	-0.221038	0.0551397	0.00393505	0.615534	-0.210748	0.0548315	0.00374015	cofactor metab.
1557	cbiH	0.690247	-0.160995	0.0541938	0.190878	0.677415	-0.169145	0.0541951	0.0205133	cofactor metab.
1558	vng1558	0.787046	-0.104	0.056	0.0622	0.564886	-0.248039	0.0557211	6.11458e-05	unknown
1559	vng1559	0.698853	-0.155614	0.0546294	0.2772	0.73853	-0.131632	0.054272	0.0946905	unknown
1561	vng1561	0.633255	-0.198421	0.0667015	0.129275	0.590884	-0.228498	0.0579096	0.00343455	cofactor metab.
1562	vng1562	0.881057	-0.054996	0.0527323	0.316271	0.818797	-0.0868238	0.0528856	0.116976	unknown
1564	vng1564	0.889006	-0.0510955	0.126005	0.567565	0.767204	-0.115089	0.101916	0.367363	unknown
1565	hmcA	0.908413	-0.0417167	0.0650276	0.46264	0.94335	-0.0253273	0.0846001	0.468409	cofactor metab.
1566	cobN	0.600527	-0.221467	0.0559298	0.0930333	0.598823	-0.222702	0.0553537	0.000636829	cofactor metab.
1567	cbiC	0.766486	-0.115496	0.053347	0.309577	0.783122	-0.106171	0.0529321	0.0712427	cofactor metab.
1568	cbiJ	0.934979	-0.0291984	0.0531826	0.192407	0.907812	-0.0420042	0.0537161	0.367725	cofactor metab.
1570	vng1570	1.02679	0.0114832	0.0527152	0.319019	1				unknown
1572	vng1572	1.00537	0.0023272	0.0531917	0.465799	0.982758	-0.0075534	0.0491891	0.877958	cofactor metab.
1573	cbiA	0.903082	-0.0442727	0.0662231	0.146703	0.80813	-0.0925188	0.0604036	0.175993	cofactor metab.
1574	cobI	0.855555	-0.0677519	0.0653409	0.108929	0.777184	-0.109476	0.0690802	0.243514	cofactor metab.
1576	cbiP	0.77086	-0.113025	0.0627217	0.39261	0.744618	-0.128066	0.0812674	0.194281	cofactor metab.
1577	vng1577	0.952622	-0.0210795	0.0715327	0.374142	0.90321	-0.0442114	0.0543167	0.479129	unknown
1578	vng1578	0.981223	-0.00823231	0.0566907	0.482412	0.939903	-0.0269169	0.0811639	0.558387	cofactor metab.
1580	vng1580	1.01263	0.00544912	0.504458	0.673443	0.844282	-0.0735123	0.534324	0.837762	cofactor metab.
1581	cobY	1.17297	0.0692884	0.0903373	0.264834	1.05622	0.0237552	0.195844	0.65489	cofactor metab.
1582	hisC2	1.06018	0.0253789	0.0588185	0.369501	1.04673	0.0198365	0.0626661	0.544832	cofactor metab.
1583	cbiZ	1.06142	0.0258868	0.354586	0.922637	0.970374	-0.0130606	0.251722	0.95862	cofactor metab.
1585	vng1585	0.72743	-0.138209	0.0766062	0.143866	0.930664	-0.0312071	0.110679	0.468107	unknown
1587	vng1587	1.03108	0.013294	0.180446	0.796776	0.964533	-0.0156828	0.131409	0.700565	unknown
1589	vng1589	0.852394	-0.0693595	0.0874215	0.428172	0.847432	-0.0718953	0.211965	0.77928	unknown
1590	vng1590	0.993425	-0.00286478	0.162832	0.576066	1.00603	0.00260946	0.434786	0.863465	unknown
1591	vng1591	1.03106	0.0132822	0.0491561	0.787002	1.07239	0.0303526	0.0491932	0.537229	unknown
1592	cysU	1.09764	0.0404609	0.0536494	0.0683998	0.93479	-0.0292859	0.0492894	0.552404	transport
1595	modA	1.10615	0.0438135	0.11881	0.620967	1.1158	0.0475866	0.18006	0.599763	transport
1598	vng1598	0.98049	-0.00855666	0.0984877	0.677552	0.923804	-0.03442	0.268797	0.705174	unknown
1601	gcvP2	0.829203	-0.0813393	0.0542025	0.302851	0.847406	-0.0719085	0.0623191	0.28596	amino acid metab.
1603	gcvP1	0.838379	-0.0765594	0.0554136	0.276886	0.853537	-0.0687777	0.0633135	0.150145	amino acid metab.
1605	gdcH	0.901887	-0.0448479	0.0524845	0.428401	0.923171	-0.034718	0.0531336	0.542788	amino acid metab.
1606	gcvT1	0.842538	-0.0744107	0.052904	0.263224	0.91047	-0.0407343	0.0531861	0.519469	amino acid metab.
1607	cheC2	0.967432	-0.0143793	0.115032	0.518022	1.07027	0.0294939	0.152937	0.682957	cellular process
1608	vng1608	0.974497	-0.0112196	0.188549	0.618951	1.00031	0.000134818	0.343615	0.61114	unknown
1609	vng1609	0.946806	-0.0237392	0.0736736	0.690957	0.87471	-0.0581361	0.107756	0.543682	unknown
1610	vng1610	1.0269	0.0115293	0.09953	0.393649	1.04041	0.0172066	0.113224	0.556913	unknown
1611	vng1611	1.05809	0.024522	0.0548296	0.65762	1.07036	0.029531	0.0662781	0.239991	unknown
1613	vng1613	0.990066	-0.00433583	0.0938573	0.718305	1.00177	0.000769852	0.201206	0.709694	unknown
1615	mvaB	0.77589	-0.1102	0.0619884	0.216276	1.02577	0.011052	0.0586711	0.424762	carbohydrate /lipid
1616	xrlR4	1.08963	0.037278	0.154266	0.709161	1.03488	0.0148893	0.167284	0.81723	transcription
1617	act6	0.985965	-0.00613851	0.115839	0.7873	1.02712	0.0116225	0.26777	0.767915	transcription
1618	vng1617	1.09684	0.040145	0.123213	0.681345	1.01862	0.00801037	0.116372	0.874535	unknown
1619	vng1619	1.03156	0.0134962	0.0606685	0.407904	0.930121	-0.0314606	0.0714153	0.561527	unknown
1621	vng1621	0.98786	-0.00530464	0.0588431	0.59828	1.04193	0.0178382	0.0637029	0.564462	unknown
1622	rfcB	0.959647	-0.0178883	0.0597139	0.475124	0.931356	-0.0308844	0.0756985	0.31788	DNA metabolism
1623	ccp	0.988489	-0.00502817	0.0546703	0.419022	1.00048	0.00020693	0.0628748	0.52918	cellular process
1624	mdh	0.975223	-0.0108962	0.057528	0.519631	1.09571	0.0396953	0.0637678	0.431719	energy metab.
1625	vng1625	1.10983	0.0452569	0.0524689	0.524923	1.17524	0.0701274	0.0528048	0.381433	unknown
1626	vng1626	0.99047	-0.00415856	0.111203	0.554152	1.05905	0.0249177	0.147558	0.783666	carbohydrate /lipid
1628	aad	1.0507	0.0214797	0.0589818	0.696924	0.978734	-0.00933555	0.0750406	0.44614	energy metab.
1630	vng1630	1.20584	0.0812902	0.0602546	0.309795	1.19443	0.0771597	0.0791187	0.286918	unknown
1631	cbiO2	1.00623	0.0026974	0.05394	0.287941	0.999437	-0.000244462	0.0535929	0.750228	transport
1632	cbiQ	0.870127	-0.0604175	0.053527	0.14258	0.839633	-0.0759104	0.0561399	0.263639	transport
1634	cbiN	0.892208	-0.049534	0.0525406	0.448727	0.850558	-0.0702961	0.052671	0.228536	transport
1635	cbiM	0.890826	-0.0502072	0.0524963	0.308795	0.858512	-0.0662539	0.054723	0.303189	cofactor metab.
1637	hcpA	1.02997	0.0128256	0.160559	0.885135	0.90725	-0.0422729	0.20692	0.65488	energy metab.
1638	vng1638	0.932115	-0.0305303	0.0531011	0.496404	0.983938	-0.00703235	0.0554921	0.597231	unknown
1640	vng1640	1.78954	0.25274	0.116127	0.124849	1.52288	0.182666	0.179058	0.277088	transcription
1641	vng1641	1.03276	0.0139995	0.0657151	0.472942	1.06664	0.0280175	0.126815	0.522273	unknown
1642	vng1642	3.46805	0.540085	0.0650503	8.47728e-16	4.3315	0.636638	0.0859256	7.8e-08	unknown
1644	nrdJ	2.77649	0.443496	0.0635088	9.00192e-10	3.08278	0.488943	0.0658838	5.151e-09	nucleotide metab.
1645	vng1645	0.725236	-0.139521	0.0555885	0.194509	0.694491	-0.158333	0.0626449	0.0137862	unknown
1646	trpG1	0.913787	-0.0391549	0.110803	0.474503	0.953216	-0.0208087	0.119269	0.61031	amino acid metab.
1647	trpE1	1.07184	0.0301299	0.261189	0.863041	1.06218	0.0261982	0.571035	0.924257	amino acid metab.
1648	trpF	1.00784	0.00339357	0.307783	0.853939	1.02325	0.00997975	0.614143	0.892939	amino acid metab.
1649	trpD1	1.01458	0.00628561	0.176562	0.807374	0.926966	-0.032936	0.18816	0.673598	amino acid metab.
1650	vng1650	0.935269	-0.0290634	0.209199	0.747162	1.06844	0.0287503	0.182635	0.75957	unknown
1654	cdc48E	1.01897	0.00815964	0.208526	0.771939	1.08397	0.035016	0.424091	0.823904	cellular process
1656	vng1656	0.814729	-0.0889867	0.100873	0.455386	0.77994	-0.107939	0.191214	0.600339	unknown
1657	vng1657	0.914139	-0.0389878	0.0808586	0.456899	0.984677	-0.00670631	0.060508	0.79311	unknown
1658	vng1658	1.08494	0.0354038	0.0704626	0.690509	1.16621	0.0667765	0.0698837	0.365719	cellular process
1659	htr1	0.914476	-0.0388278	0.0664568	0.589528	0.929378	-0.0318078	0.0987699	0.627492	cellular process
1660	sop1	0.982789	-0.0075397	0.0927888	0.89673	1.07033	0.0295172	0.152101	0.750556	cellular process
1663	vng1663	0.880649	-0.055197	0.0614252	0.22194	1.23879	0.0929966	0.064288	0.282085	unknown
1664	vng1664	0.976005	-0.0105481	0.0680313	0.753226	1.06422	0.0270307	0.118243	0.620044	unknown
1665	radA2	1.10257	0.0424044	0.0597327	0.30912	1.00848	0.00366895	0.0644091	0.256297	DNA metabolism
1666	vng1666	1.01055	0.00455822	0.0742029	0.559195	1.01602	0.00690431	0.095054	0.615837	unknown
1667	cdc48c	0.73351	-0.134594	0.0542848	0.152804	0.792171	-0.101181	0.0602744	0.156914	cellular process
1668	rps8e	1.22334	0.087547	0.0533259	0.369516	1.39664	0.145084	0.0503489	0.00395691	translation
1670	vng1670	1.08978	0.0373372	0.0587035	0.439382	1.13336	0.0543678	0.0598725	0.334137	unknown
1672	vng1672	1.09918	0.0410677	0.0580781	0.173451	1.11759	0.0482821	0.0670708	0.247744	unknown
1673	pyrF	0.957448	-0.0188849	0.554428	0.903284	0.884978	-0.0530674	0.40306	0.817512	nucleotide metab.
1674	vng1674	0.797267	-0.098396	0.515822	0.835069	1.18658	0.0742973	1.80625	0.97311	unknown
1675	vng1675	1.09058	0.0376557	0.062328	0.600122	1.05236	0.0221639	0.0505544	0.661084	general function
1676	gbp2	0.9038	-0.0439279	0.0577081	0.391522	0.938305	-0.0276559	0.0673946	0.515604	cellular process
1678	vng1678	0.922473	-0.0350462	0.0526527	0.507115	0.958038	-0.0186172	0.0824365	0.14466	unknown
1679	vng1679	1.26851	0.103293	0.0547882	0.259714	1.53624	0.186458	0.0513604	0.000282989	unknown
1680	crtB2	0.933084	-0.0300795	0.073933	0.677482	0.92655	-0.033131	0.114626	0.582031	cofactor metab.
1681	vng1681	0.955576	-0.019735	0.063025	0.507034	1.01473	0.00634857	0.0833887	0.223504	unknown
1682	vng1682	1.01622	0.00698617	0.106344	0.398722	1.01291	0.00557087	0.155381	0.788813	cofactor metab.
1684	crtI1	0.959908	-0.0177703	0.0580674	0.574645	0.955883	-0.0195954	0.0663405	0.619858	cofactor metab.
1686	mch	0.990539	-0.00412848	0.11383	0.971068	0.95712	-0.0190338	0.0884358	0.82959	cofactor metab.
1687	vng1687	1.00062	0.000269331	0.0746098	0.489462	0.911449	-0.0402676	0.11237	0.671111	carbohydrate /lipid
1688	vng1688	0.793993	-0.100183	0.0528118	0.0860354	0.861762	-0.0646127	0.0524767	0.270677	unknown
1689	rpl3p	0.76201	-0.118039	0.0530669	0.0595239	0.828345	-0.0817888	0.052711	0.239595	translation
1690	rpl4e	0.707175	-0.150473	0.0536719	0.0281052	0.825319	-0.083378	0.0530335	0.308062	translation
1691	rpl23p	0.642896	-0.191859	0.0511029	0.000210915	0.710667	-0.148334	0.0535021	0.0163531	translation
1692	rpl2p	0.759947	-0.119217	0.0536616	0.12981	0.868875	-0.0610425	0.0528301	0.363484	translation
1693	rps19p	0.70184	-0.153762	0.0505743	0.0291434	0.86085	-0.0650726	0.0526394	0.383048	translation
1695	rpl22p	0.736229	-0.132987	0.0535743	0.163558	0.837029	-0.0772595	0.0529094	0.459967	translation
1697	rps3p	0.700674	-0.154484	0.0504155	0.0021824	1				translation
1699	vng1699	0.869616	-0.0606726	0.0525753	0.463377	0.909816	-0.0410463	0.052547	0.499754	translation
1700	rps17p	0.696622	-0.157003	0.0504688	0.00229235	0.894403	-0.0484666	0.0524361	0.402182	translation
1701	rpl14p	0.733696	-0.134484	0.0501126	0.00759819	0.908044	-0.0418933	0.0523989	0.410759	translation
1702	rpl24p	0.929314	-0.0318374	0.0528339	0.128202	0.937929	-0.0278301	0.0523193	0.626618	translation
1703	rps4e	0.817275	-0.0876315	0.0527409	0.166063	0.931854	-0.030652	0.0492179	0.574715	translation
1705	rpl5p	0.886612	-0.0522663	0.0526109	0.392794	0.755092	-0.122	0.0562	0.0305	translation
1706	rps14p	0.757063	-0.120868	0.049924	0.0155804	1.05777	0.0243921	0.0524814	0.71526	translation
1707	rps8p	0.703075	-0.152998	0.0503969	0.00262316	0.96625	-0.0149107	0.0522506	0.755332	translation
1709	rpl6p	0.793543	-0.10043	0.0529398	0.228797	0.958192	-0.0185476	0.0523214	0.583611	translation
1711	rpl32e	0.823132	-0.0845303	0.0527463	0.253787	0.847294	-0.071966	0.0531763	0.298238	translation
1713	rpl19e	0.680888	-0.166924	0.0506666	0.00225415	0.907637	-0.0420879	0.0523585	0.454172	translation
1714	rpl18p	0.747767	-0.126234	0.0534054	0.0804123	0.87092	-0.0600218	0.0533563	0.383451	translation
1715	rps5p	0.78732	-0.103849	0.0534868	0.434531	0.827274	-0.0823507	0.0526537	0.127922	translation
1716	rpl30p	0.61845	-0.208695	0.051455	5.04596e-05	0.91819	-0.0370674	0.0524728	0.449652	translation
1718	rpl15p	0.826038	-0.0829998	0.0534214	0.304579	0.83244	-0.0796468	0.0528315	0.179254	translation
1719	secY	0.859305	-0.0658524	0.0534614	0.161082	0.813523	-0.0896304	0.08089	0.278825	cellular process
1720	vng1720	0.859137	-0.0659378	0.118969	0.476975	0.76972	-0.113667	0.167109	0.35683	unknown
1721	trkH2	0.997637	-0.00102754	0.057148	0.376169	0.908976	-0.0414478	0.0780112	0.584072	transport
1723	vng1723	1.18063	0.0721129	0.0494876	0.224194	1.16598	0.0666918	0.0525994	0.261514	unknown
1724	adk	1.1679	0.0674059	0.0543307	0.240815	0.957967	-0.0186495	0.0589197	0.418419	nucleotide metab.
1726	htlB	1.02688	0.0115205	0.0533558	0.434057	1.14995	0.0606788	0.0580478	0.425378	cellular process
1727	cmk	1.48286	0.171099	0.0558017	0.00821589	1.37102	0.137044	0.0610369	0.101164	nucleotide metab.
1729	sus	1.2149	0.0845403	0.0568983	0.254677	1.22572	0.0883912	0.0689325	0.303632	translation
1732	vng1732	0.815112	-0.0887829	0.144549	0.541939	0.927803	-0.0325442	0.240489	0.769785	unknown
1733	htr17	0.918802	-0.0367782	0.277222	0.860623	0.999545	-0.000197599	0.604574	0.79402	cellular process
1734	vng1734	0.976181	-0.0104698	0.118524	0.753523	1.01962	0.00843646	0.0651277	0.896932	unknown
1735	vng1735	0.703415	-0.152788	0.0593369	0.0344312	0.733844	-0.134396	0.0858436	0.262791	unknown
1737	vng1737	0.979674	-0.0089183	0.0839485	0.818838	0.995853	-0.00180492	0.145233	0.619547	unknown
1739	htlC	0.99301	-0.00304649	0.0617471	0.344161	0.943043	-0.0254686	0.0537606	0.533453	cellular process
1740	vng1740	1.08776	0.0365326	0.0935578	0.341465	1.00434	0.00188156	0.182505	0.507468	unknown
1743	tfs	1.12325	0.0504768	0.0864451	0.536956	1.10105	0.0418073	0.117334	0.542765	transcription
1744	vng1744	1.10829	0.0446547	0.0554526	0.242197	1.07485	0.0313485	0.0567932	0.601981	unknown
1746	vng1746	0.987443	-0.00548782	0.0621297	0.503313	0.963073	-0.016341	0.0814981	0.573982	unknown
1748	vng1748	1.12501	0.0511571	0.0624295	0.320922	1.21549	0.0847498	0.0783431	0.412135	cofactor metab.
1749	gbp1	1.09085	0.0377652	0.0650852	0.590823	1.13356	0.0544434	0.0856135	0.572799	translation
1751	pcp	1.32305	0.121577	0.173493	0.51897	1.05485	0.0231923	0.18173	0.866184	cellular process
1752	vng1752	1.04888	0.0207252	0.0538556	0.712689	1.07879	0.0329389	0.0630058	0.458326	cellular process
1754	phr1	0.945091	-0.0245266	0.105723	0.502819	0.992833	-0.00312396	0.200839	0.750141	DNA metabolism
1755	crtI2	0.93409	-0.0296113	0.0693602	0.523454	0.858273	-0.0663746	0.0895065	0.532881	cofactor metab.
1756	eif1a2	1.1737	0.0695563	0.0606174	0.228784	1.22108	0.0867435	0.0673571	0.428865	translation
1758	vng1758	1.11588	0.0476169	0.0641736	0.586121	1.21501	0.0845816	0.0982638	0.398095	unknown
1759	htr7	1.07413	0.0310577	0.100858	0.539263	1.07931	0.0331452	0.102281	0.591964	cellular process
1760	htr5	1.11951	0.0490292	0.107388	0.40824	1.01673	0.00720461	0.184702	0.537524	cellular process
1762	proX	0.837911	-0.0768021	0.0536575	0.445699	0.934867	-0.0292501	0.0554357	0.350157	transport
1764	sop2	1.06216	0.0261919	0.0656774	0.401319	0.975	-0.0109952	0.0945504	0.874721	cellular process
1765	htr2	1.03308	0.0141357	0.0555275	0.389197	0.996609	-0.00147517	0.0585743	0.600974	cellular process
1766	vng1766	1.02738	0.0117294	0.0531281	0.672252	1.07313	0.0306536	0.0581046	0.619697	unknown
1767	speB	0.961366	-0.0171112	0.0527335	0.238626	1.12513	0.0512014	0.0529731	0.327816	amino acid metab.
1768	eif5a	1.16663	0.0669339	0.0529641	0.213455	1.15418	0.0622731	0.0541272	0.345559	translation
1769	vng1769	0.966983	-0.0145811	0.0534984	0.653443	0.868206	-0.0613771	0.0496667	0.216541	general function
1770	upk	0.988075	-0.0052099	0.0541913	0.461627	0.923119	-0.0347423	0.0574521	0.33648	cellular process
1771	vng1771	1.00132	0.000571356	0.0543826	0.771016	0.90531	-0.0432027	0.059007	0.515309	cellular process
1772	pgp	1.2685	0.103292	0.110136	0.392541	1.02442	0.0104768	0.222307	0.621436	carbohydrate /lipid
1773	cad	1.1125	0.0463009	0.0492591	0.347245	1.04492	0.0190851	0.0526272	0.537132	cofactor metab.
1774	hemA	1.15985	0.0644036	0.0775179	0.365403	1.0541	0.0228816	0.133367	0.702479	cofactor metab.
1775	vng1775	1.03863	0.0164627	0.0920437	0.423691	1.00965	0.00417054	0.112646	0.45057	cofactor metab.
1776	nirH	1.08669	0.0361075	0.0536219	0.282275	1.08212	0.0342763	0.0588976	0.338896	transcription
1779	vng1779	0.915319	-0.0384277	0.0812804	0.385896	1.11594	0.0476393	0.100844	0.647805	carbohydrate /lipid
1781	vng1781	1.03628	0.0154781	0.078165	0.280549	0.880116	-0.0554602	0.106211	0.603972	carbohydrate /lipid
1782	vng1782	1.21442	0.0843703	0.077396	0.274366	1.06238	0.0262817	0.0747685	0.654162	unknown
1783	vng1784	1.11046	0.0455032	0.0877838	0.361823	0.996607	-0.00147622	0.0630426	0.981318	unknown
1784	vng1783	1.10422	0.0430553	0.0869671	0.421018	1.28798	0.10991	0.179501	0.410461	DNA metabolism
1785	panF	1.04062	0.0172911	0.0778742	0.426618	0.964935	-0.015502	0.100959	0.787159	transport
1786	prlR3	0.993482	-0.00283982	0.153754	0.478056	0.963464	-0.0161646	0.0600798	0.718973	transcription
1787	vng1787	0.832433	-0.0796508	0.239114	0.68776	0.981128	-0.00827431	0.311963	0.893817	unknown
1788	vng1788	1.02138	0.00918757	0.0811762	0.774952	0.825593	-0.083234	0.113786	0.550446	unknown
1790	vng1790	0.955196	-0.0199073	0.0599955	0.588979	1.03123	0.0133564	0.0763929	0.676786	unknown
1791	vng1791	1.1267	0.0518084	0.0559618	0.400326	1.12332	0.0505039	0.0817057	0.494505	unknown
1793	vng1793	0.935403	-0.0290014	0.0542375	0.414934	1.01372	0.00591786	0.057085	0.59606	cofactor metab.
1794	vng1794	1.05516	0.0233173	0.0609011	0.278003	1.06574	0.0276509	0.0692122	0.412402	DNA metabolism
1795	vng1795	0.967633	-0.0142892	0.0832106	0.732464	0.971351	-0.0126239	0.124809	0.753857	cofactor metab.
1796	vng1796	1.05339	0.0225878	0.0615946	0.465783	0.917477	-0.0374049	0.0510075	0.504475	unknown
1797	thrB	1.65313	0.218308	0.0795236	0.16349	1.635	0.213518	0.115484	0.208999	amino acid metab.
1798	vng1798	1.37492	0.138278	0.0585672	0.269753	1.34708	0.129392	0.0913553	0.338238	unknown
1800	vng1800	2.22805	0.347925	0.0556227	3.97262e-10	1.672	0.223236	0.0596053	0.2825	unknown
1801	hsp1	0.810969	-0.0909957	0.0576183	0.418551	0.915364	-0.0384063	0.0621015	0.433332	cellular process
1802	vng1802	0.973908	-0.0114821	0.0574632	0.450878	1.02666	0.0114281	0.072362	0.616873	unknown
1804	noxA	0.978293	-0.00953124	0.0525908	0.800035	1.05416	0.0229049	0.0539211	0.174151	general function
1806	vng1806	1.04174	0.0177594	0.054099	0.71245	1.12962	0.0529325	0.0574192	0.359702	unknown
1807	vng1807	0.993827	-0.0026891	0.0641202	0.464685	0.988151	-0.00517648	0.0982978	0.596026	unknown
1809	vng1809	1.10657	0.0439804	0.211804	0.494775	1.20723	0.0817902	0.5543	0.624941	unknown
1811	eye	0.921357	-0.0355722	0.109345	0.641883	1.091	0.0378236	0.0896732	0.444577	general function
1814	carB	0.676666	-0.169626	0.0599507	0.0249371	0.634114	-0.197833	0.0633351	0.161161	amino acid metab.
1815	carA	1.00873	0.00377344	0.0525191	0.201953	0.958739	-0.0182994	0.0524602	0.348863	amino acid metab.
1816	trh3	1.01175	0.00507178	0.0756721	0.353158	1.07513	0.0314609	0.0891995	0.315932	transcription
1818	idi	1.00722	0.00312493	0.053597	0.383259	1.01047	0.00452489	0.0496776	0.833529	carbohydrate /lipid
1820	vng1820	0.876757	-0.0571209	0.0782597	0.51841	1.01764	0.0075925	0.1131	0.738863	unknown
1821	adh4	0.852229	-0.0694435	0.102605	0.549047	0.882415	-0.0543271	0.161437	0.606919	energy metab.
1822	moaB	0.992575	-0.00323684	0.05845	0.682445	1.02468	0.0105888	0.0818342	0.480607	cofactor metab.
1823	vng1823	1.07026	0.0294893	0.0524047	0.507359	1.55182	0.190841	0.0510857	0.000204739	cofactor metab.
1826	vng1826	0.944463	-0.0248153	0.0834199	0.666308	0.932799	-0.0302118	0.149021	0.827312	unknown
1827	vng1827	1.51526	0.180486	0.0739544	0.014673	1.46394	0.165523	0.0927375	0.17716	unknown
1829	guaAb	1.44694	0.160451	0.0555316	0.0714562	1.44334	0.159369	0.0631094	0.0400883	nucleotide metab.
1830	pyrG	1.393	0.14395	0.0540869	0.0382124	1.32005	0.120589	0.0573044	0.0587059	nucleotide metab.
1831	vng1831	0.862682	-0.0641495	0.211444	0.701691	0.845422	-0.0729262	0.323805	0.709553	unknown
1832	vng1832	0.675873	-0.170135	0.569523	0.65302	0.8288	-0.08155	0.488804	0.831971	unknown
1833	vng1833	1.0494	0.0209425	0.0945897	0.609577	1.09971	0.041278	0.0675935	0.535592	unknown
1834	hyrA	0.819665	-0.0863635	0.10249	0.5029	0.873011	-0.0589804	0.202283	0.673315	cellular process
1835	thrS	1.07205	0.030215	0.0539571	0.403481	1.12458	0.0509906	0.0642814	0.29035	translation
1836	cspD2	1.86474	0.270617	0.0529958	3.28374e-07	1.33984	0.127054	0.0533932	0.111133	cellular process
1837	ykfB1	0.950953	-0.0218411	0.0750072	0.627782	0.998862	-0.000494438	0.118721	0.682037	amino acid metab.
1839	vng1838	1.12879	0.0526126	0.0548751	0.213626	1.0712	0.0298709	0.0709295	0.428297	unknown
1842	vng1842	1.10824	0.0446342	0.0720413	0.386582	1.11217	0.0461719	0.0773632	0.310353	translation
1843	arlR12	1.08529	0.0355461	0.102615	0.72094	1.06038	0.0254598	0.189367	0.577487	transcription
1844	ansA	0.866374	-0.0622944	0.0607645	0.342592	0.837225	-0.0771577	0.073849	0.340634	amino acid metab.
1845	act7	0.861083	-0.0649548	0.0593355	0.240849	0.853233	-0.0689323	0.0789689	0.373687	transcription
1846	ugpQ	0.983595	-0.00718366	0.0796974	0.505782	0.890193	-0.0505156	0.112656	0.675128	energy metab.
1847	pchA	0.988146	-0.00517871	0.0775489	0.541202	0.863723	-0.0636253	0.0916817	0.484976	transport
1848	Vng1848	1				1.23632	0.0921311	0.0495946	0.0632137	cofactor metab.
1849	vng1849	1.10898	0.0449238	0.109507	0.494074	0.939073	-0.0273005	0.175685	0.863989	unknown
1850	udp1	1.05529	0.0233728	0.0560703	0.633148	1.02328	0.00999369	0.0677662	0.438249	nucleotide metab.
1851	suk	0.965644	-0.0151829	0.0555588	0.307663	0.954083	-0.0204138	0.0595219	0.439063	carbohydrate /lipid
1852	vng1852	1.1132	0.0465725	0.0553502	0.447362	1.07957	0.0332518	0.0610657	0.621278	unknown
1853	eif2ba	0.983424	-0.00725916	0.0549327	0.680858	1.02481	0.0106442	0.067986	0.641336	translation
1856	htr3	0.819202	-0.0866092	0.0919903	0.498839	0.846993	-0.0721202	0.136684	0.436034	cellular process
1857	vng1857	0.960067	-0.0176983	0.0541761	0.387392	0.938341	-0.0276395	0.057257	0.352418	amino acid metab.
1859	deoC	1.34634	0.129154	0.0538637	0.255865	1.49285	0.174017	0.0540012	0.0138076	nucleotide metab.
1861	vng1861	1.05844	0.0246657	0.055094	0.346869	1.16396	0.0659363	0.0576978	0.412984	translation
1862	cef	1.06885	0.028917	0.0875385	0.680629	1.03526	0.0150484	0.0866138	0.693144	transport
1864	hit2	1.01294	0.00558249	0.055925	0.361563	1.02092	0.00899232	0.0648033	0.637163	nucleotide metab.
1865	vng1865	1.29978	0.113869	0.0998821	0.255562	1.0302	0.0129205	0.304821	0.614747	unknown
1866	map	0.96412	-0.0158687	0.0491493	0.746795	1.00453	0.00196486	0.049137	0.968103	translation
1867	potC	1.22421	0.0878571	0.287817	0.78323	1.08889	0.0369851	0.369981	0.801741	transport
1868	potB	0.975923	-0.0105843	0.144807	0.594918	0.975795	-0.0106416	0.329153	0.945463	transport
1869	vng1869	1.06718	0.0282388	0.0668077	0.456565	1.03579	0.0152735	0.0863725	0.50797	amino acid metab.
1871	potA2	0.882019	-0.0545223	0.0538321	0.394106	0.860283	-0.0653586	0.0548472	0.237068	transport
1872	vng1872	1.01151	0.00496852	0.0733875	0.510373	1.09787	0.0405511	0.0569035	0.156552	amino acid metab.
1873	icd	0.833729	-0.0789753	0.0562261	0.241957	0.938677	-0.0274839	0.0583547	0.355088	energy metab.
1874	vng1874	0.984622	-0.00673067	0.0664601	0.348025	0.99495	-0.0021987	0.106242	0.434945	unknown
1875	mvaA	1.00225	0.000977767	0.0527335	0.712657	1.07358	0.030834	0.0543052	0.447124	carbohydrate /lipid
1877	vng1877	0.920817	-0.0358268	0.0730057	0.616951	1.13382	0.054544	0.1632	0.648943	unknown
1879	thb	1.07084	0.0297246	0.140918	0.397969	1.09476	0.0393198	0.0858189	0.609257	cofactor metab.
1880	vng1880	1.0885	0.0368293	0.0570848	0.208646	0.907749	-0.0420341	0.0496665	0.328963	unknown
1882	nadA	0.877927	-0.0565417	0.113221	0.533079	0.850574	-0.0702881	0.218859	0.534871	cofactor metab.
1883	nadB	0.947333	-0.0234974	0.190157	0.757498	0.606963	-0.216838	0.498069	0.561476	cofactor metab.
1884	nadC	0.940259	-0.0267525	0.0498745	0.59769	0.920915	-0.0357804	0.0718227	0.296323	cofactor metab.
1886	sstR2	1.1114	0.0458687	0.207888	0.723139	1.07121	0.0298734	0.244914	0.726979	transcription
1887	gpm	0.932631	-0.03029	0.0886003	0.737727	0.977749	-0.00977261	0.0722498	0.893537	carbohydrate /lipid
1889	vng1889	1.25112	0.0972995	0.0522252	0.0624516	1.13007	0.0531037	0.0619783	0.449053	unknown
1890	vng1890	0.90367	-0.04399	0.183886	0.647325	1.06664	0.0280184	0.692256	0.849874	unknown
1891	vng1891	0.993946	-0.00263703	0.398486	0.828504	0.842626	-0.074365	0.550295	0.848212	unknown
1893	trp2	0.878689	-0.0561648	0.0789508	0.516361	0.970924	-0.0128146	0.056308	0.370424	transport
1894	vng1894	0.888297	-0.0514416	0.0766551	0.452642	0.975115	-0.010944	0.104056	0.594154	unknown
1895	vng1895	1.21741	0.0854364	0.152784	0.565183	1.37765	0.13914	0.250913	0.572726	unknown
1896	vng1896	0.894242	-0.0485451	0.0763047	0.511038	0.942237	-0.0258399	0.0729183	0.700302	unknown
1898	vng1898	0.971392	-0.0126054	0.0664605	0.440206	0.97789	-0.00970985	0.0958846	0.535242	cellular process
1899	kaiC	0.901314	-0.0451239	0.0636217	0.433822	0.981298	-0.00819897	0.15193	0.521526	cellular process
1900	vng1900	0.918684	-0.0368337	0.0822217	0.575179	0.928369	-0.0322796	0.125926	0.691933	carbohydrate /lipid
1901	vng1901	1.02098	0.00901874	0.0794038	0.460824	1.04528	0.0192332	0.166519	0.585897	unknown
1902	vng1902	1.03179	0.0135905	0.234285	0.863659	0.868236	-0.0613624	0.178963	0.636953	unknown
1903	sstR3	1.02127	0.00913929	0.0563909	0.497905	0.939174	-0.0272539	0.0800404	0.499094	transcription
1904	vng1904	1.01829	0.00787066	0.0493117	0.874596	1.061	0.0257144	0.0650562	0.65451	unknown
1905	vng1905	1.11253	0.0463105	0.0629426	0.492666	1.05142	0.0217759	0.0769595	0.752079	cellular process
1906	vng1906	1.139	0.0565254	0.169901	0.718733	0.925109	-0.0338072	0.128251	0.792086	unknown
1907	vng1907	1.07357	0.0308317	0.0560498	0.604561	1.10969	0.0452031	0.0602352	0.510967	unknown
1910	vng1910	1.11224	0.0461982	0.482198	0.569681	1.03163	0.0135256	0.769914	0.788446	unknown
1911	nirD	0.983859	-0.00706707	0.142892	0.679554	1.02789	0.0119474	0.188642	0.878937	transcription
1912	trpD2	1.17509	0.0700708	0.0655792	0.376682	1.11038	0.0454734	0.122756	0.61651	amino acid metab.
1914	ppiA	1.05076	0.0215043	0.056387	0.317457	1.03573	0.0152479	0.0543385	0.580632	cellular process
1916	vng1916	1.02524	0.0108259	0.0540937	0.321431	1.08675	0.0361282	0.0582705	0.546161	unknown
1917	vng1917	0.760294	-0.119018	0.050169	0.0176756	1.09041	0.0375908	0.0568641	0.166178	unknown
1918	vng1918	0.997622	-0.00103414	0.0823203	0.441797	1.04772	0.0202457	0.13305	0.696136	unknown
1919	vng1919	1.05961	0.0251453	0.049849	0.61396	1.07456	0.0312315	0.0554888	0.332319	cellular process
1920	vng1920	0.995869	-0.00179762	0.0711459	0.963492	0.972494	-0.0121132	0.0618575	0.844748	unknown
1921	vng1921	1.13398	0.0546038	0.113033	0.583863	1.03081	0.013179	0.285757	0.784337	cellular process
1922	asxR5	0.974259	-0.0113257	0.0753263	0.575172	0.964109	-0.015874	0.129415	0.838263	transcription
1924	trkA6	0.907131	-0.0423301	0.0716587	0.475248	1.00317	0.00137588	0.106052	0.408505	transport
1925	vng1925	0.925711	-0.0335244	0.120288	0.547356	0.919563	-0.0364183	0.184256	0.737639	unknown
1926	pdhA1	0.891353	-0.0499502	0.0556943	0.391236	0.940871	-0.02647	0.0621284	0.510227	energy metab.
1927	vng1927	1.09377	0.0389258	0.0700116	0.615657	1.04674	0.0198394	0.10593	0.580714	unknown
1929	tmk	1.27244	0.104638	0.0661573	0.181526	1.2234	0.087567	0.0848081	0.290082	nucleotide metab.
1932	nolA	1.03866	0.0164713	0.0553651	0.204992	0.90821	-0.0418136	0.0561806	0.587938	general function
1933	ftsZ3	0.850813	-0.070166	0.0529219	0.333667	0.912451	-0.0397904	0.0530251	0.437354	cellular process
1934	vng1934	0.903873	-0.0438924	0.0545663	0.570784	0.942083	-0.0259107	0.0590467	0.201036	unknown
1935	vng1935	0.972288	-0.012205	0.0564709	0.524411	0.99124	-0.00382137	0.068949	0.424941	unknown
1937	vng1937	1.1303	0.0531949	0.183586	0.526487	1.05003	0.0212022	0.265551	0.617461	cofactor metab.
1938	vng1938	0.996717	-0.00142833	0.106233	0.773812	1.01019	0.00440206	0.187496	0.787795	cofactor metab.
1939	purC	0.724386	-0.14003	0.108731	0.385726	0.795923	-0.0991289	0.0692999	0.261092	nucleotide metab.
1940	vng1940	0.72874	-0.137428	0.0577488	0.4895	0.763376	-0.117262	0.0508221	0.0210385	unknown
1941	vng1941	0.971684	-0.0124748	0.074337	0.718405	1.00179	0.000777145	0.116524	0.727249	unknown
1942	vng1942	0.961116	-0.0172242	0.0532249	0.429142	1.00799	0.00345443	0.0596303	0.902721	unknown
1943	vng1943	0.88705	-0.0520517	0.0527298	0.425719	0.964955	-0.0154927	0.0551411	0.556157	unknown
1944	purS	0.723704	-0.140439	0.0542603	0.3565	0.656085	-0.18304	0.0558533	0.00275442	nucleotide metab.
1945	purL2	0.730815	-0.136192	0.063957	0.407001	0.634704	-0.197429	0.0856095	0.0249954	nucleotide metab.
1946	purU	1.34901	0.130017	0.0619136	0.28692	1.23625	0.0921064	0.0744884	0.206383	nucleotide metab.
1948	vng1948	1.01412	0.00608877	0.0920961	0.774457	1.0296	0.0126683	0.122709	0.661278	unknown
1949	gul2	1.22771	0.0890945	0.0507414	0.0791137	1.0011	0.000476219	0.0496306	0.992344	general function
1951	sub	1.13357	0.0544481	0.0616889	0.252422	1.0772	0.0322972	0.068853	0.577267	cellular process
1952	vng1952	0.950876	-0.0218761	0.239293	0.804124	1.11413	0.0469349	0.161018	0.494777	unknown
1953	vng1953	1.08477	0.0353366	0.0558252	0.368179	1.06631	0.0278822	0.0616476	0.353216	unknown
1954	vng1954	0.900561	-0.0454868	0.0618673	0.252811	1.07072	0.0296766	0.0734423	0.601351	unknown
1956	vng1956	0.95987	-0.0177874	0.130805	0.521754	0.965453	-0.0152688	0.159201	0.811432	unknown
1957	tgtA2	1.01903	0.00818901	0.0904114	0.485754	0.990029	-0.00435208	0.131412	0.664721	translation
1959	tgtA1	1.09921	0.0410796	0.0542405	0.526073	1.09852	0.0408075	0.0584654	0.478895	translation
1960	vng1960	1.10359	0.0428058	0.0694432	0.56707	1.10937	0.0450764	0.0505547	0.372588	unknown
1962	vng1962	1.13691	0.0557246	0.0493236	0.262355	1.29421	0.112005	0.0499717	0.0388358	DNA metabolism
1963	vng1963	1.00788	0.00340926	0.214573	0.81273	1.16373	0.0658524	0.27246	0.783406	unknown
1964	csl	0.839503	-0.0759777	0.13748	0.412768	0.834656	-0.0784923	0.158594	0.510168	cellular process
1965	vng1965	0.655136	-0.183669	0.057823	0.0252774	0.545205	-0.26344	0.0571162	0.000163626	unknown
1967	glpK	0.667624	-0.175468	0.0552305	0.244838	0.643756	-0.191278	0.0568802	0.181715	carbohydrate /lipid
1969	gpdA2	0.882705	-0.0541847	0.0706501	0.387955	0.880532	-0.0552547	0.103937	0.441345	carbohydrate /lipid
1971	gpdB	1.04033	0.0171704	0.0708085	0.281303	0.998119	-0.000817851	0.100677	0.617179	carbohydrate /lipid
1972	gpdC	0.997805	-0.000954206	0.202178	0.875729	0.983724	-0.00712666	0.282126	0.764977	carbohydrate /lipid
1973	vng1973	0.856714	-0.067164	0.066138	0.430344	0.946339	-0.0239533	0.100698	0.706125	unknown
1974	vng1974	0.9984	-0.000695236	0.21082	0.591544	1.04652	0.0197494	0.556686	0.732561	unknown
1976	vng1976	0.994666	-0.00232284	0.15032	0.797274	0.991175	-0.00384982	0.372977	0.935921	unknown
1977	vng1977	0.827844	-0.0820513	0.105568	0.19316	0.927476	-0.0326972	0.294024	0.87291	unknown
1978	vng1978	0.9232	-0.0347042	0.19177	0.883419	0.881196	-0.0549273	0.271085	0.821877	unknown
1980	vng1980	1.067	0.0281645	0.0529088	0.0992915	0.938182	-0.0277128	0.0526604	0.595986	unknown
1982	vng1983	1.03449	0.0147281	0.0556416	0.486353	1.07417	0.0310721	0.0648225	0.400189	translation
1983	vng1982	1.01278	0.00551515	0.0537459	0.633045	1.05729	0.0241929	0.0548348	0.498704	unknown
1984	rnh	1.07727	0.0323235	0.176222	0.498097	1.06713	0.028218	0.261638	0.612588	DNA metabolism
1985	nhaC4	1.05345	0.0226119	0.0572068	0.486739	0.972636	-0.0120497	0.068348	0.410763	energy metab.
1986	vng1986	1.00967	0.00417741	0.215045	0.755219	0.954001	-0.0204511	0.50454	0.783617	DNA metabolism
1987	secD	0.928301	-0.0323113	0.0719001	0.418054	0.890555	-0.0503391	0.102362	0.599476	cellular process
1988	secF	1.02884	0.0123466	0.0526162	0.629466	0.978676	-0.00936103	0.0535218	0.505604	cellular process
1989	vng1989	1.14664	0.0594265	0.0551029	0.283279	1.19437	0.0771383	0.0606195	0.492604	unknown
1991	vng1991	0.96473	-0.0155942	0.0493291	0.523006	0.94079	-0.0265073	0.0542589	0.33213	unknown
1992	pgi	1.07804	0.0326351	0.0655192	0.304647	1.01883	0.00810299	0.207637	0.524755	carbohydrate /lipid
1993	vng1993	1.04033	0.0171695	0.0580092	0.433677	0.941462	-0.0261972	0.0707718	0.674223	unknown
1994	pzb	1.00041	0.000175908	0.0550772	0.493725	1.01461	0.00629917	0.0510999	0.901892	transcription
1995	vng1995	0.984592	-0.00674349	0.0538185	0.127548	0.957358	-0.0189256	0.0728249	0.671803	unknown
1997	infB	1.13755	0.0559719	0.0920644	0.254753	1.25073	0.0971653	0.102276	0.388283	translation
1998	vng1998	1.02734	0.0117134	0.0555195	0.408606	1.12907	0.0527222	0.05867	0.342544	unknown
1999	vng1999	1.07671	0.0320983	0.0547055	0.339346	1.17223	0.0690123	0.0612017	0.269926	unknown
2000	prrIV1	1.08462	0.0352766	0.0545205	0.469951	1.12046	0.0493965	0.05614	0.447086	cellular process
2001	yjbG	0.868589	-0.0611856	0.0529994	0.347687	0.947795	-0.0232857	0.0540628	0.667411	amino acid metab.
2002	vng2002	0.977389	-0.00993254	0.312749	0.656368	0.948351	-0.0230309	0.446107	0.516007	unknown
2003	truA	1.1516	0.0613	0.0561	0.275	1.0539	0.0228	0.0579	0.694	translation
2005	hisS	1.11813	0.0484926	0.0697101	0.220536	1.06852	0.0287836	0.0673897	0.499106	translation
2006	vng2006	1.01151	0.00496857	0.0530671	0.285568	1.11627	0.0477692	0.052884	0.274422	translation
2008	pdb	1.15208	0.0614809	0.0533804	0.375333	1.29165	0.111145	0.0534487	0.115837	transcription
2010	rps19e	1.20728	0.0818065	0.055148	0.0272044	1.18133	0.0723719	0.0550662	0.0244539	translation
2011	thiL	1.05969	0.025177	0.057342	0.49895	1.01353	0.00583819	0.0754462	0.554605	cofactor metab.
2012	vng2012	1.08397	0.0350167	0.0578865	0.558448	1.10988	0.0452769	0.0688904	0.501173	unknown
2014	vng2014	1.21654	0.0851253	0.0743072	0.271054	1.12564	0.0514013	0.106314	0.563123	transcription
2015	vng2015	1.01273	0.00549239	0.0502145	0.912902	1.04214	0.0179242	0.0561172	0.577449	nucleotide metab.
2017	lysS	0.958708	-0.0183135	0.060466	0.348774	0.905866	-0.0429362	0.069813	0.393953	translation
2019	vng2019	1.02407	0.0103316	0.0781695	0.318589	0.929044	-0.0319637	0.0913962	0.391	unknown
2020	prlR4	1.19968	0.0790645	0.0837656	0.371163	0.920714	-0.0358754	0.129195	0.466983	transcription
2021	vng2021	0.882233	-0.0544167	0.0529323	0.266229	0.952911	-0.0209475	0.0533283	0.520804	unknown
2023	gsp	1.08941	0.0371918	0.0543546	0.53124	1.10668	0.0440203	0.0543218	0.445256	cellular process
2024	vng2024	0.936528	-0.0284793	0.20325	0.635989	0.940528	-0.0266283	0.312451	0.809505	unknown
2025	yyaI	1.00332	0.00143953	0.0549504	0.381295	0.985144	-0.0065004	0.0638139	0.639186	general function
2027	vng2027	0.995487	-0.00196442	0.182426	0.533621	1.05629	0.0237838	0.424374	0.827076	unknown
2028	vng2028	0.96172	-0.0169512	0.104481	0.791688	1.05539	0.023414	0.158353	0.764876	unknown
2029	vng2029	1.09345	0.0388001	0.0644903	0.102598	1.10232	0.042306	0.0834981	0.591264	unknown
2031	nadE	0.891786	-0.0497394	0.0600443	0.407456	0.918753	-0.0368014	0.0725273	0.570627	cofactor metab.
2032	fad1	1.20554	0.0811818	0.280475	0.772357	0.983293	-0.00731718	0.206203	0.971693	carbohydrate /lipid
2034	vng2034	0.892895	-0.0491994	0.312156	0.835454	0.992907	-0.00309158	0.120478	0.830869	unknown
2035	vng2035	1.13211	0.0538871	0.0511478	0.292101	1.06956	0.0292042	0.0738724	0.647082	unknown
2036	hlx1	0.966531	-0.0147843	0.0536558	0.0584357	1.10862	0.0447838	0.0536378	0.4335	transcription
2037	hik4	1.07451	0.031209	0.0556326	0.382138	1.01847	0.00794794	0.0620477	0.364226	cellular process
2039	vng2039	1.00178	0.000772405	0.0718838	0.523482	1.10173	0.0420738	0.18344	0.722586	unknown
2041	vng2041	1.38246	0.140653	0.118846	0.273409	1.16916	0.0678742	0.201966	0.502821	unknown
2042	vng2042	1.33072	0.124087	0.0698326	0.221795	1.14216	0.0577273	0.0854214	0.459878	unknown
2043	ham1	1.24667	0.0957517	0.0566641	0.114464	1.07641	0.0319794	0.0821993	0.713415	nucleotide metab.
2044	vng2044	1.18981	0.0754772	0.0535617	0.273799	1.19003	0.0755577	0.0561221	0.283993	unknown
2045	gcp	1.03877	0.0165198	0.0666538	0.507652	0.949929	-0.0223088	0.0863632	0.501937	cellular process
2047	rps27ae	0.805974	-0.0936788	0.0529333	0.113304	0.918708	-0.0368223	0.0532701	0.399619	translation
2048	rps24e	0.986633	-0.00584431	0.0532945	0.609612	0.999903	-4.23065e-05	0.0558746	0.703414	translation
2049	vng2049	0.927683	-0.0326002	0.0529591	0.345617	0.846648	-0.0722973	0.0496447	0.145311	unknown
2051	rpoE''	0.911853	-0.0400753	0.0527258	0.447099	0.888624	-0.0512818	0.0545846	0.228854	transcription
2053	rpoE'	0.896845	-0.0472825	0.0548976	0.447702	0.837346	-0.0770951	0.0596818	0.267896	transcription
2054	vng2054	0.925868	-0.0334507	0.0547695	0.614003	0.831296	-0.0802442	0.0555758	0.308651	unknown
2056	eif2g	0.91878	-0.0367883	0.0617962	0.465169	0.819447	-0.0864789	0.0674107	0.467739	translation
2059	vng2059	0.936446	-0.0285173	0.258655	0.846446	0.950992	-0.0218232	0.356645	0.842663	unknown
2060	phnP	1.04226	0.0179751	0.0531883	0.587648	0.964293	-0.0157911	0.0546186	0.663317	general function
2062	atp	0.934663	-0.029345	0.0538822	0.273311	0.944725	-0.0246947	0.0553978	0.337753	cellular process
2063	aca	0.881776	-0.0546417	0.0695815	0.362479	0.84775	-0.0717321	0.0689424	0.363985	general function
2064	Vng2064	1.04261	0.0181227	0.0569366	0.446786	1.12035	0.0493544	0.0881019	0.462036	cellular process
2065	dgs	0.971154	-0.012712	0.0919557	0.562578	0.946806	-0.0237389	0.23592	0.696684	cofactor metab.
2067	vng2067	0.758895	-0.119818	0.058408	0.0403	0.95428	-0.0203242	0.108999	0.796492	unknown
2068	trp11	1.13351	0.0544254	0.0555724	0.330025	1.07877	0.032928	0.0559069	0.426179	transport
2071	lfl2	0.889184	-0.0510082	0.0700308	0.408266	1.00547	0.00236728	0.135755	0.693991	carbohydrate /lipid
2072	serS	1.07433	0.0311359	0.0545073	0.270561	1.03187	0.0136255	0.0650167	0.534062	translation
2073	vng2073	1.05843	0.0246632	0.0884495	0.631925	1.03688	0.0157296	0.106182	0.900558	unknown
2074	vng2074	1				0.922784	-0.0349	0.0554	0.529	transcription
2075	vng2075	1.05943	0.0250738	0.492232	0.895593	1.047	0.0199446	0.783307	0.825835	unknown
2076	rpl40e	1.48024	0.170332	0.238003	0.419848	1.27064	0.104024	0.209275	0.593245	translation
2078	hat2	1.20124	0.0796304	0.0641323	0.280304	1.3393	0.126879	0.120107	0.310167	translation
2079	muT	1.18844	0.0749779	0.0569127	0.247155	1.14765	0.0598077	0.0778009	0.437006	DNA metabolism
2080	gloB	1.83411	0.263425	0.0683807	0.00319009	1.68343	0.226195	0.0944998	0.0765014	general function
2081	vng2081	0.987277	-0.00556101	0.0596627	0.749833	0.91468	-0.0387307	0.0529405	0.544772	unknown
2082	urg3	1.20352	0.0804533	0.187575	0.621027	1.09274	0.0385164	0.169144	0.720894	DNA metabolism
2084	phnE	0.979286	-0.00909041	0.0588893	0.630558	0.872407	-0.0592807	0.0601345	0.536844	transport
2085	phnC	1.02546	0.0109195	0.052672	0.333532	1.02814	0.0120542	0.0555352	0.51941	transport
2086	hpb	0.95617	-0.0194648	0.0528873	0.397518	0.965131	-0.0154136	0.0528225	0.517001	general function
2087	hisH2	1.08599	0.0358248	0.108948	0.605985	0.994524	-0.00238475	0.150933	0.686375	amino acid metab.
2088	trm1	1.04021	0.0171201	0.0697983	0.668702	0.973183	-0.0118055	0.107173	0.60645	translation
2089	vng2089	1.04309	0.0183202	0.0605658	0.510226	0.976698	-0.0102397	0.0735997	0.514557	unknown
2091	vng2091	1.20169	0.0797934	0.117223	0.532335	1.01472	0.0063444	0.0833218	0.939305	carbohydrate /lipid
2093	glnA	0.857389	-0.0668221	0.0498784	0.219714	0.796279	-0.0989346	0.0534856	0.351483	amino acid metab.
2094	asxR6	1.0058	0.00251169	0.0550252	0.214441	1.27257	0.10468	0.0499779	0.0362131	transcription
2096	cctB	1.09105	0.0378455	0.184593	0.787348	1.04513	0.0191693	0.180773	0.828116	cellular process
2097	vng2097	0.975443	-0.010798	0.061585	0.221872	0.941951	-0.0259716	0.0883152	0.65294	unknown
2098	vng2098	0.976295	-0.0104191	0.0651737	0.270538	1.07013	0.0294376	0.0553603	0.594903	unknown
2099	vng2099	0.845196	-0.0730424	0.0544166	0.0782712	0.891345	-0.0499542	0.0554676	0.262215	translation
2100	iluA	0.762603	-0.117702	0.0604801	0.140104	0.809135	-0.091979	0.059043	0.139526	amino acid metab.
2101	vng2101	0.809366	-0.0918549	0.477423	0.703911	1.02804	0.0120108	0.341373	0.698313	unknown
2102	citZ	0.807909	-0.0926375	0.0536374	0.108032	0.84143	-0.0749819	0.0577974	0.194062	energy metab.
2104	pchB	0.912349	-0.0398392	0.0597713	0.362276	0.883307	-0.0538886	0.0651332	0.498384	transport
2105	vng2105	1.2791	0.106903	0.0594272	0.22297	1.20082	0.0794763	0.0698452	0.273573	unknown
2106	sdh	0.925293	-0.0337208	0.0589208	0.494438	0.953466	-0.0206947	0.0753979	0.468232	general function
2108	thrC3	0.916864	-0.037695	0.166188	0.671731	0.999747	-0.000110005	0.297744	0.797901	amino acid metab.
2109	vng2109	1.02717	0.0116426	0.659849	0.985923	0.91477	-0.038688	0.16432	0.813865	unknown
2110	dzr	1.01842	0.00792664	0.0655317	0.314689	0.967821	-0.014205	0.104055	0.688418	transcription
2112	xrlR5	0.947166	-0.023574	0.179245	0.638498	1.0423	0.0179932	0.52388	0.759543	transcription
2113	imp3	1.06162	0.0259682	0.0974411	0.666583	0.971418	-0.0125939	0.143565	0.54442	general function
2115	vng2115	1.25232	0.0977163	0.0845783	0.447845	1.20707	0.0817326	0.122407	0.485824	cellular process
2116	vng2116	0.670034	-0.173903	0.0622188	0.345142	0.837282	-0.0771282	0.078624	0.360301	unknown
2117	vng2117	1.24829	0.0963161	0.0564446	0.221539	1.26213	0.101103	0.062354	0.226275	nucleotide metab.
2118	pyrE2	1.01528	0.006584	0.0535747	0.257433	1.02902	0.0124225	0.0560696	0.79964	nucleotide metab.
2119	vng2119	0.992013	-0.00348263	0.118336	0.692649	0.879693	-0.0556689	0.196444	0.774976	carbohydrate /lipid
2120	yusM	0.828065	-0.0819355	0.0692928	0.38943	0.897073	-0.047172	0.111377	0.566323	amino acid metab.
2121	vng2121	1.01703	0.00733219	0.136508	0.602537	0.998473	-0.00066378	0.175752	0.867604	unknown
2122	ilvE2	0.933779	-0.0297557	0.0529992	0.278987	0.944255	-0.0249107	0.0543644	0.684585	amino acid metab.
2123	nhaC2	1.19621	0.0778091	0.0973892	0.458348	1.02284	0.009806	0.153619	0.664298	transport
2124	nhaC5	0.942586	-0.0256791	0.0597874	0.397453	0.841682	-0.0748522	0.0863501	0.401564	transport
2125	ribA	1.11057	0.0455474	0.0492583	0.355141	1.1308	0.0533867	0.0492961	0.278817	cofactor metab.
2126	rflrR	0.944301	-0.0248894	0.053719	0.333537	0.976501	-0.0103275	0.0610874	0.466204	transcription
2128	vng2128	1.09031	0.0375504	0.102677	0.728995	0.983432	-0.00725586	0.138735	0.753255	energy metab.
2129	vng2129	1.0755	0.0316121	0.0568195	0.60018	1				unknown
2130	minD2	0.891009	-0.0501177	0.136267	0.567056	0.98737	-0.00552006	0.257076	0.805989	cellular process
2131	erf1	1.04674	0.0198403	0.0907237	0.307204	0.995139	-0.00211643	0.12652	0.519996	translation
2132	ferA1	0.899836	-0.0458367	0.148241	0.71411	1.00861	0.00372488	0.0766775	0.961255	energy metab.
2133	vng2133	1.11431	0.0470047	0.105979	0.478866	1.04783	0.0202906	0.0876222	0.442636	transcription
2135	atpD	1.08406	0.0350546	0.0540661	0.33931	1.17614	0.0704576	0.0554847	0.232199	energy metab.
2136	blh	0.954346	-0.0202944	0.0823351	0.522032	0.845331	-0.0729732	0.0939257	0.348552	energy metab.
2137	crtY	0.887547	-0.0518088	0.0781099	0.412252	0.842641	-0.0743573	0.0806172	0.355473	cofactor metab.
2138	atpB	0.6901	-0.161088	0.0541073	0.10284	0.862347	-0.0643182	0.0533682	0.16818	energy metab.
2139	atpA	0.900854	-0.0453456	0.0533504	0.187791	0.936674	-0.0284115	0.0529236	0.18659	energy metab.
2140	atpF	0.838944	-0.0762668	0.0533155	0.24221	0.816083	-0.0882656	0.0528341	0.286456	energy metab.
2141	atpC	0.866061	-0.0624513	0.0530778	0.204594	0.853234	-0.0689318	0.0526113	0.332724	energy metab.
2142	atpE	0.909165	-0.0413573	0.0525241	0.355878	0.819749	-0.0863192	0.0495428	0.0814532	energy metab.
2143	atpK	0.842051	-0.0746615	0.0494375	0.130987	0.829751	-0.0810521	0.0587674	0.18939	energy metab.
2144	atpI	0.788731	-0.103071	0.0530192	0.231168	0.736712	-0.132702	0.0533117	0.0209083	energy metab.
2146	atpH	1				0.742127	-0.129522	0.0535159	0.115949	energy metab.
2147	hmp	0.859762	-0.0656216	0.0705107	0.453121	0.906073	-0.0428366	0.105894	0.570654	cofactor metab.
2148	vng2148	1.17125	0.0686479	0.0615406	0.337044	1.11313	0.0465453	0.0664415	0.409069	unknown
2149	vng2149	1.13829	0.0562521	0.0561761	0.412999	1.08241	0.0343935	0.062308	0.499676	unknown
2150	etfB	0.710896	-0.148194	0.0655856	0.180157	0.623781	-0.204968	0.0605813	0.0145024	energy metab.
2151	etfA	0.832789	-0.0794648	0.0533656	0.192913	0.723161	-0.140765	0.0506126	0.00567629	energy metab.
2152	vng2152	0.973574	-0.0116311	0.144554	0.664044	0.996547	-0.00150207	0.119725	0.920343	unknown
2153	fps	1.06408	0.0269756	0.0831606	0.514499	1.00253	0.0010967	0.0985269	0.443239	cofactor metab.
2154	vng2154	1.00472	0.00204512	0.0632037	0.532369	1.04362	0.0185407	0.0852645	0.68037	unknown
2155	vng2155	1.08973	0.037319	0.0537824	0.342469	1.02624	0.0112499	0.0575811	0.627949	unknown
2156	vng2156	0.987507	-0.0054597	0.0567256	0.587159	1.02942	0.0125934	0.076009	0.501878	cellular process
2157	vng2157	1.06564	0.0276112	0.0534907	0.396526	1.11197	0.0460937	0.057082	0.379168	unknown
2158	oxrA	1.22706	0.088866	0.136758	0.487125	1.29466	0.112156	0.316983	0.595153	cofactor metab.
2159	manC	1.14645	0.0593533	0.0493277	0.228881	1.19108	0.0759412	0.0525413	0.168857	energy metab.
2160	rfa3	1.46968	0.167222	0.0590195	0.181505	1.19462	0.0772312	0.0537658	0.205592	DNA metabolism
2162	rfa8	1.26848	0.103282	0.0539447	0.0931158	1.29406	0.111955	0.0569235	0.0992659	unknown
2163	ral	1.39913	0.14586	0.0566998	0.046355	1.36717	0.135823	0.0680575	0.0944871	unknown
2164	vng2164	1.07828	0.0327301	0.0553267	0.338309	1.00814	0.00352289	0.0623005	0.0805286	unknown
2165	vng2165	0.944884	-0.0246214	0.108568	0.497891	0.913296	-0.0393884	0.162948	0.701102	unknown
2166	vng2166	1.30545	0.115759	0.0498596	0.0202486	0.849216	-0.070982	0.0527605	0.276798	unknown
2167	dbp	1.95417	0.290961	0.0696002	0.0395327	1.3531	0.131331	0.0711463	0.0781527	DNA metabolism
2168	vng2168	1.01159	0.00500441	0.0594714	0.493446	0.957355	-0.0189271	0.090245	0.735958	unknown
2170	vng2170	0.968924	-0.0137102	0.168868	0.925824	0.964258	-0.0158068	0.156118	0.905723	unknown
2171	adh1	1.16993	0.0681616	0.0864436	0.420911	1.17997	0.071871	0.130113	0.424833	energy metab.
2172	vng2172	1.10214	0.0422382	0.0942828	0.412453	1.1889	0.0751439	0.145595	0.494658	unknown
2173	rad24a	1.46313	0.165282	0.0641757	0.0483716	1.26417	0.101805	0.0665708	0.22	DNA metabolism
2176	vng2176	1.04596	0.0195168	0.127647	0.447344	1.01253	0.00540955	0.183257	0.583388	unknown
2178	phlR	1.00268	0.00116309	0.0689394	0.44489	1.05255	0.0222443	0.107257	0.697013	transcription
2179	vng2179	0.933218	-0.0300167	0.314597	0.710667	1.07359	0.0308383	0.690641	0.825511	unknown
2180	hik5	1.16189	0.0651666	0.0561981	0.334353	1.17218	0.0689961	0.0628799	0.292605	cellular process
2181	mcm	0.992027	-0.00347655	0.0747621	0.783754	1.0474	0.0201133	0.125406	0.71759	DNA metabolism
2182	vng2182	0.992875	-0.00310535	0.0833751	0.455591	1.00357	0.00154584	0.143889	0.621216	unknown
2183	vng2183	0.922806	-0.0348896	0.0662598	0.425583	0.965909	-0.0150636	0.0935991	0.503356	unknown
2184	tfbA	1.07306	0.0306251	0.065521	0.675521	1.11225	0.0462022	0.0966166	0.666167	transcription
2185	vng2185	0.993139	-0.00298981	0.451826	0.706512	1.03443	0.0147006	0.645813	0.850748	unknown
2186	hit1	1.10334	0.0427098	0.0525565	0.411753	1.1116	0.045947	0.0528054	0.32405	nucleotide metab.
2187	vng2187	1.27895	0.106854	0.0546725	0.352877	1.47597	0.169078	0.0605624	0.00785458	unknown
2189	vng2189	1.00217	0.000941786	0.0684671	0.208524	0.968191	-0.0140389	0.0999993	0.784293	unknown
2190	ileS	0.954389	-0.0202748	0.0575564	0.44617	0.962456	-0.0166189	0.0862368	0.655006	translation
2191	vng2191	1.03667	0.0156409	0.0567163	0.509651	1.14943	0.0604827	0.0539456	0.398189	unknown
2193	cbaA	0.894343	-0.0484957	0.0796109	0.572799	0.925422	-0.03366	0.122797	0.795797	energy metab.
2195	cbaB	0.888676	-0.0512565	0.0598256	0.514022	0.857835	-0.0665963	0.0751497	0.42105	energy metab.
2196	cbaD	0.752946	-0.123236	0.0605636	0.252364	0.782434	-0.106552	0.0900025	0.299058	energy metab.
2197	vng2197	0.87319	-0.0588911	0.236753	0.608586	0.837141	-0.0772013	0.432971	0.614781	unknown
2199	vng2199	1.22112	0.0867582	0.0496703	0.0808909	1.20595	0.0813285	0.050491	0.109914	unknown
2201	cpx	1.05217	0.0220854	0.22344	0.478791	1.06963	0.0292322	0.313763	0.625265	transport
2202	vng2202	1.05724	0.0241755	0.0647345	0.330034	1.19289	0.0766013	0.0724622	0.195107	unknown
2203	prsA	1.16109	0.0648666	0.0532772	0.263994	1.23524	0.0917503	0.0557962	0.189489	nucleotide metab.
2204	vng2204	1.01316	0.00567924	0.0567436	0.926528	0.952185	-0.0212786	0.0509337	0.676115	unknown
2205	vng2205	1.01329	0.00573319	0.0634137	0.294685	0.958222	-0.0185338	0.077887	0.610138	unknown
2206	pmu1	1.041	0.0174519	0.0717588	0.434298	0.972633	-0.0120509	0.0743613	0.679798	carbohydrate /lipid
2207	vng2207	1.22916	0.089608	0.0871391	0.395582	1.17094	0.0685336	0.0923316	0.448414	unknown
2208	trpS1	1.11225	0.0462018	0.0736276	0.441777	1.07714	0.0322738	0.092681	0.504852	translation
2210	endA	1.27824	0.106612	0.0546796	0.16284	1.32286	0.121514	0.0535757	0.0562851	translation
2211	vng2211	1.04973	0.0210771	0.100751	0.458612	0.963837	-0.0159964	0.178402	0.653205	unknown
2213	brr2	1.06354	0.0267524	0.106148	0.687349	0.95581	-0.0196283	0.228575	0.838537	transcription
2214	dinF	0.828865	-0.0815162	0.0711663	0.419251	0.884214	-0.0534425	0.0928967	0.550161	DNA metabolism
2216	lip	0.938384	-0.0276194	0.123778	0.767369	1.01208	0.0052167	0.186728	0.810325	cofactor metab.
2217	pdhA2	0.771322	-0.112764	0.0531432	0.125253	0.852278	-0.0694186	0.0527604	0.322545	energy metab.
2218	pdhB	0.853309	-0.0688935	0.0529623	0.339876	0.831364	-0.0802088	0.0528026	0.25244	energy metab.
2219	dsa	0.87336	-0.0588066	0.0524969	0.271519	0.830374	-0.0807265	0.0530858	0.289364	energy metab.
2220	lpdA	0.774967	-0.110717	0.0539784	0.364504	0.82809	-0.0819225	0.0538152	0.194711	energy metab.
2222	pheA	1.05762	0.0243287	0.0734519	0.349923	1.1735	0.0694829	0.104895	0.508533	amino acid metab.
2223	leuS	0.925186	-0.0337709	0.0546886	0.329685	0.914691	-0.0387257	0.057161	0.49112	translation
2224	ocd1	1.1717	0.0688167	0.0526094	0.315107	1.1993	0.0789285	0.0528387	0.168907	amino acid metab.
2226	cctA	0.972279	-0.0122089	0.0493253	0.416399	0.730347	-0.136471	0.0540994	0.221423	cellular process
2227	vng2227	0.976655	-0.010259	0.066414	0.315518	1.092	0.0382244	0.105748	0.709493	unknown
2230	vng2230	0.940588	-0.0266004	0.134216	0.816969	0.96564	-0.0151849	0.211016	0.901609	unknown
2231	vng2231	0.974378	-0.0112727	0.167822	0.667511	0.942603	-0.0256711	0.364728	0.948507	carbohydrate /lipid
2232	trpS2	0.978208	-0.00956891	0.344477	0.38448	1.12171	0.0498805	0.213343	0.427125	translation
2233	stk	0.908628	-0.0416139	0.0603603	0.531518	0.972536	-0.0120943	0.0668167	0.499231	cellular process
2234	eif1a1	1.10535	0.0435001	0.0796179	0.448248	0.898568	-0.0464489	0.0625527	0.45775	translation
2236	vng2236	0.889043	-0.051077	0.0592669	0.321808	0.820051	-0.086159	0.0501576	0.104417	unknown
2237	tyrS	0.936442	-0.0285191	0.0596057	0.606248	1.0115	0.00496391	0.0950894	0.570082	translation
2238	vng2238	1.06022	0.025395	0.0829984	0.741178	1.10989	0.0452793	0.0956785	0.646643	unknown
2239	vng2239	1.12929	0.0528073	0.0963132	0.568276	0.972446	-0.0121345	0.0880247	0.656705	unknown
2240	rfcC	1.07844	0.0327979	0.0763962	0.464208	1.09524	0.0395097	0.0751132	0.574158	DNA metabolism
2241	vng2241	1.07781	0.0325428	0.364315	0.88643	1.07569	0.0316868	0.712629	0.923934	unknown
2243	tbpE	0.840242	-0.0755955	0.0563882	0.20202	0.789176	-0.102826	0.0835711	0.266328	transcription
2244	vng2244	0.917618	-0.0373378	0.0546555	0.562448	0.913948	-0.0390783	0.057171	0.455465	unknown
2246	vng2246	1.13901	0.0565292	0.247723	0.704331	0.982976	-0.0074571	0.338898	0.81745	unknown
2247	hisG	1.04835	0.0205058	0.0534525	0.71974	1.12426	0.0508679	0.0777801	0.469017	amino acid metab.
2248	vng2248	1.10158	0.0420163	0.0564302	0.562511	1.08699	0.0362268	0.183107	0.599416	unknown
2249	trzA	1.09549	0.0396103	0.0621437	0.449767	1.12704	0.0519375	0.0898063	0.395452	nucleotide metab.
2251	achY	1.33359	0.125024	0.0552582	0.063757	1.48043	0.170388	0.0677986	0.0461473	cofactor metab.
2252	hjr	1.2658	0.102366	0.0549547	0.0652084	1.30868	0.116833	0.0596018	0.171476	DNA metabolism
2253	vng2253	1.0306	0.0130913	0.0809101	0.456266	0.997398	-0.00113164	0.114487	0.765858	unknown
2254	vng2254	1.09734	0.0403409	0.0550452	0.522505	1.12928	0.0528022	0.065601	0.436635	DNA metabolism
2255	vng2255	0.919384	-0.036503	0.0747369	0.42002	0.921991	-0.0352731	0.100493	0.579749	carbohydrate /lipid
2256	pcn	1.26294	0.101383	0.053163	0.319255	1.19343	0.0767983	0.0528768	0.363822	DNA metabolism
2257	nce	1.04166	0.0177254	0.16523	0.658268	1.0293	0.0125424	0.134334	0.904525	transport
2259	vng2259	0.89485	-0.0482498	0.10104	0.697229	0.892898	-0.049198	0.118049	0.546857	unknown
2260	vng2260	1.10257	0.0424079	0.0780255	0.604164	1.13786	0.0560899	0.148946	0.532465	unknown
2262	vng2262	1.08167	0.0340948	0.34288	0.586647	1.02229	0.0095729	0.498636	0.869093	unknown
2263	ftsJ	0.990388	-0.00419455	0.059701	0.443184	0.849535	-0.070819	0.0751611	0.349804	cellular process
2264	vng2264	1.21391	0.0841867	0.0549595	0.125071	1.20448	0.0807987	0.0607254	0.344163	unknown
2267	tatC2	1.13539	0.0551435	0.0754364	0.295341	0.987085	-0.00564525	0.102162	0.548262	cellular process
2268	Vng2268	1.2353	0.0917723	0.0530921	0.0838902	1.16137	0.0649722	0.0769277	0.471874	unknown
2269	tatC1	1.05653	0.0238818	0.0912207	0.679057	1.09169	0.038098	0.148922	0.437222	cellular process
2270	mutS3	1.0449	0.0190743	0.165947	0.595363	1.07337	0.0307504	0.162019	0.678605	DNA metabolism
2271	orc6	0.992163	-0.00341689	0.0698238	0.4268	1.0005	0.000215613	0.0979039	0.63135	DNA metabolism
2272	rpi	1.02998	0.0128277	0.0979216	0.517662	1.06983	0.0293167	0.240054	0.756391	carbohydrate /lipid
2273	vng2273	0.891444	-0.0499059	0.0540628	0.0208428	0.831609	-0.0800807	0.0564653	0.0110217	unknown
2274	vng2274	1.23642	0.0921662	0.347592	0.792692	1.24016	0.0934784	0.722122	0.786588	DNA metabolism
2276	pmm	0.94307	-0.0254561	0.0623362	0.630063	1.01032	0.00445782	0.0741947	0.751141	carbohydrate /lipid
2277	act8	1.1324	0.0540004	0.0536492	0.427875	1.10239	0.0423338	0.0582711	0.34655	transcription
2279	vng2279	1.04918	0.0208519	0.0889937	0.677928	0.939735	-0.0269947	0.223666	0.867251	cofactor metab.
2280	rfcA	1.10639	0.043909	0.0492401	0.372536	1.00624	0.00270224	0.0491357	0.956142	DNA metabolism
2281	vng2281	0.84307	-0.0741363	0.0584252	0.329038	0.91474	-0.0387022	0.0810089	0.546145	cellular process
2282	vng2282	1.12381	0.0506946	0.0653213	0.506701	1.13305	0.0542498	0.0712676	0.447582	cellular process
2283	alaS	0.887371	-0.0518948	0.0623742	0.434845	0.946896	-0.0236977	0.160867	0.484889	translation
2284	hisJ	1.09726	0.0403079	0.0524572	0.49868	1.16039	0.064603	0.0493863	0.203343	amino acid metab.
2285	vng2285	1.07674	0.0321099	0.053087	0.510618	0.926982	-0.0329286	0.0548641	0.509781	cellular process
2286	mamA	0.959556	-0.0179296	0.107609	0.476346	1.06887	0.0289263	0.27298	0.614714	amino acid metab.
2288	mamB	0.957511	-0.0188564	0.0781255	0.592468	0.909004	-0.041434	0.107741	0.62027	amino acid metab.
2289	mal	1.00216	0.000936552	0.0705196	0.304565	1.02846	0.0121873	0.164225	0.523546	amino acid metab.
2290	maoC1	0.860783	-0.0651064	0.17305	0.542993	0.954903	-0.0200408	0.419165	0.679166	carbohydrate /lipid
2291	cat	0.943164	-0.025413	0.0674018	0.469276	0.972056	-0.0123088	0.105598	0.425901	carbohydrate /lipid
2292	vng2292	0.937259	-0.0281403	0.0743811	0.484462	0.979081	-0.00918139	0.0762353	0.370288	unknown
2293	ferA2	0.994674	-0.00231943	0.0539294	0.00663673	1.0046	0.0019927	0.0542265	0.0123174	energy metab.
2294	hisA	0.910348	-0.0407924	0.226254	0.533298	0.888914	-0.0511403	0.262284	0.602953	amino acid metab.
2295	hisB	1.12933	0.0528211	0.324274	0.823784	1.04687	0.0198908	0.526604	0.897207	amino acid metab.
2296	aamR	1.17833	0.0712655	0.216874	0.728719	1.43852	0.157915	0.334951	0.610013	transcription
2297	vng2296	0.935254	-0.0290703	0.057234	0.495942	0.969945	-0.0132528	0.0839271	0.393177	unknown
2298	vng2298	1.07005	0.0294049	0.0547877	0.406496	1.00211	0.000917394	0.0615109	0.476536	unknown
2299	vng2299	0.981055	-0.00830667	0.055239	0.798543	1.00383	0.00166097	0.0585733	0.776897	unknown
2301	txrB3	0.984892	-0.00661141	0.0735732	0.573337	0.980909	-0.00837134	0.100649	0.407161	cellular process
2302	yuxL	0.926445	-0.0331805	0.0638677	0.428106	1.02552	0.0109427	0.0957404	0.794451	amino acid metab.
2304	vng2304	1.03987	0.016977	0.060766	0.496584	1.00703	0.00304395	0.0856597	0.75262	unknown
2305	vng2305	1.00041	0.00017905	0.0693705	0.745246	0.917914	-0.0371979	0.106935	0.461039	nucleotide metab.
2306	vng2306	0.969552	-0.013429	0.0540007	0.552712	0.925564	-0.0335935	0.0493151	0.495744	unknown
2307	vng2307	1.07733	0.0323486	0.13775	0.479709	0.909249	-0.0413172	0.20348	0.688962	unknown
2308	hlp	0.906967	-0.0424086	0.0537101	0.520256	0.906849	-0.0424651	0.0575009	0.474565	general function
2310	vng2310	0.939804	-0.0269628	0.0907551	0.587148	1.04702	0.0199534	0.14434	0.783492	cellular process
2311	vng2311	1.05239	0.0221769	0.242607	0.859491	1.22349	0.0875994	0.434395	0.844798	cellular process
2312	vng2312	0.980768	-0.00843387	0.0721717	0.524105	1.09759	0.04044	0.21724	0.842853	translation
2313	vng2313	1.10663	0.0440015	0.0568204	0.176312	0.959223	-0.0180802	0.0842818	0.552119	unknown
2314	vng2314	1.21302	0.0838663	0.0609013	0.45221	1.03563	0.0152027	0.0655591	0.772191	unknown
2315	vng2315	1.12267	0.0502534	0.0529569	0.314358	1.14036	0.0570424	0.055353	0.44259	unknown
2316	vng2316	0.961443	-0.0170764	0.0572011	0.174416	1.08031	0.0335491	0.0659545	0.595523	unknown
2317	cbiO1	0.904671	-0.0435092	0.119058	0.715673	0.92834	-0.0322931	0.182148	0.909204	transport
2320	hdrD	1.00344	0.00148938	0.0543543	0.377472	0.938173	-0.0277172	0.0623981	0.31141	energy metab.
2321	ydaJ	1.03833	0.016336	0.115122	0.756605	0.914971	-0.0385926	0.182264	0.55233	translation
2322	hem2	0.991097	-0.00388392	0.0708538	0.66582	1.06254	0.0263467	0.0866479	0.469282	cofactor metab.
2323	vng2323	1.03079	0.0131702	0.429272	0.696443	0.924173	-0.0342468	0.555334	0.624398	unknown
2324	vng2324	1.03223	0.0137774	0.120039	0.653505	1.01046	0.00451748	0.169491	0.788069	unknown
2326	hemL	1.04877	0.0206787	0.0705345	0.38913	1.07641	0.0319762	0.116406	0.700661	cofactor metab.
2328	vng2328	0.965973	-0.015035	0.090951	0.30295	0.906327	-0.0427151	0.18906	0.599057	unknown
2329	vng2329	1.02802	0.0120001	0.0671769	0.451565	1.07779	0.0325352	0.119717	0.63851	unknown
2330	hem3	1.07306	0.0306258	0.064514	0.263546	1.07472	0.0312937	0.0862779	0.647289	cofactor metab.
2331	uroM	0.988209	-0.00515139	0.0547235	0.525875	1.06992	0.0293516	0.0545494	0.476362	cofactor metab.
2332	cysG	0.976099	-0.0105062	0.0491551	0.830754	1.03526	0.0150489	0.0491537	0.759483	cofactor metab.
2333	vng2333	1.01416	0.00610576	0.0696597	0.399351	0.907312	-0.0422434	0.0849743	0.559707	DNA metabolism
2334	prh	1.24125	0.0938609	0.171914	0.479849	1.13356	0.0544442	0.119883	0.500846	cellular process
2335	vng2335	1.02429	0.0104241	0.136681	0.658024	1.04704	0.0199642	0.308731	0.684477	unknown
2337	vng2337	1.24085	0.0937185	0.056208	0.309519	1.16659	0.0669191	0.0654712	0.454059	cellular process
2338	polA2	1.16103	0.0648442	0.0798656	0.367831	1.08652	0.0360391	0.0583832	0.538533	DNA metabolism
2339	vng2339	1.03305	0.0141194	0.0600861	0.444189	1.0792	0.0331039	0.118692	0.711055	unknown
2340	vng2340	0.948645	-0.0228962	0.185344	0.620379	0.981003	-0.00832965	0.137852	0.614585	unknown
2341	vng2341	1.28314	0.108273	0.147425	0.455153	1.20543	0.0811427	0.388786	0.674602	unknown
2342	vng2342	0.976392	-0.010376	0.0533639	0.213191	0.914211	-0.0389537	0.0583032	0.484052	unknown
2343	ykfD	0.794144	-0.100101	0.0547242	0.22624	0.934456	-0.0294409	0.0535006	0.472628	transport
2344	oppD2	0.750992	-0.124364	0.0533093	0.0481513	0.784285	-0.105526	0.0540456	0.147563	transport
2346	dppC2	0.793711	-0.100338	0.053749	0.189146	0.808494	-0.0923231	0.0668089	0.180067	transport
2347	dppB1	0.811911	-0.0904915	0.0528394	0.171181	0.771297	-0.112779	0.0533879	0.0916851	transport
2349	dppA	0.764659	-0.116532	0.0573755	0.0765048	0.862419	-0.0642814	0.0743911	0.360239	transport
2351	vng2351	1.08561	0.0356741	0.0867913	0.340808	1.05715	0.0241364	0.0621205	0.461789	unknown
2352	glyS	1.09831	0.0407266	0.0581255	0.548418	1.10069	0.0416635	0.104639	0.581165	translation
2353	vng2353	0.963773	-0.0160253	0.0550799	0.335742	1.02315	0.00993977	0.0749216	0.361644	unknown
2356	eif4a	1.04959	0.02102	0.0704795	0.491792	1.01793	0.00771748	0.0667928	0.713268	translation
2358	appA	0.803739	-0.0948851	0.149094	0.51849	0.897644	-0.0468961	0.307124	0.783198	transport
2359	appB	0.745962	-0.127284	0.111888	0.349283	0.8032	-0.0951762	0.167045	0.463344	transport
2361	appC	0.896936	-0.0472386	0.0785692	0.455278	0.933835	-0.0297299	0.0993083	0.630686	transport
2363	oppD1	1.0508	0.0215184	0.380122	0.849058	0.718071	-0.143832	0.405427	0.47379	transport
2365	appF	1.08044	0.0336009	0.0802167	0.406196	1.09441	0.0391801	0.11738	0.55589	transport
2366	vng2366	1.12833	0.052436	0.0493767	0.288255	1.14106	0.0573099	0.0630981	0.38225	unknown
2367	mdhA	0.965286	-0.0153441	0.0553266	0.220676	0.900267	-0.0456285	0.0696377	0.484973	energy metab.
2368	rad24b	1.02857	0.0122348	0.134534	0.558045	1.02729	0.0116938	0.129548	0.817945	DNA metabolism
2369	vng2369	1.11979	0.049137	0.0523986	0.381735	1.28277	0.10815	0.05615	0.0696	unknown
2370	vng2370	1.13498	0.0549888	0.107141	0.6098	1.30264	0.114823	0.0619027	0.0636109	energy metab.
2371	vng2371	0.860126	-0.0654379	0.104291	0.482964	0.968895	-0.0137235	0.373858	0.679231	nucleotide metab.
2372	rad24c	0.972756	-0.0119962	0.0576449	0.416554	0.999575	-0.000184517	0.0784356	0.494784	DNA metabolism
2373	tnaA	1.05234	0.0221566	0.0614908	0.533452	1.05861	0.0247351	0.0925558	0.57536	amino acid metab.
2374	lysC	0.999664	-0.000146101	0.0539104	0.470714	0.918031	-0.0371427	0.0591021	0.329885	amino acid metab.
2376	vng2376	1.06799	0.028569	0.153199	0.598658	1.00519	0.00224863	0.258426	0.688285	unknown
2377	nosY	0.768591	-0.114305	0.0718709	0.271899	0.879084	-0.0559696	0.109297	0.432772	transport
2378	nosF1	1.03425	0.0146235	0.0528688	0.302463	1.08037	0.0335744	0.0538646	0.214802	transport
2379	vng2379	1.07844	0.0327948	0.0571786	0.620238	1.10396	0.0429548	0.0670312	0.433373	unknown
2380	vng2380	0.82321	-0.0844893	0.0561656	0.442439	0.98145	-0.00813202	0.0738663	0.784962	unknown
2381	uvrC	0.99549	-0.00196289	0.281063	0.51666	1.01729	0.00744356	0.478102	0.702322	DNA metabolism
2383	nrdA	1.37865	0.139455	0.054547	0.44056	1.622	0.210051	0.0567076	0.180817	nucleotide metab.
2384	nrdB	1.21488	0.0845337	0.0541957	0.197972	1.35226	0.131061	0.0541698	0.488501	nucleotide metab.
2385	vng2385	0.859075	-0.0659691	0.101246	0.503997	0.899817	-0.0458457	0.234427	0.741661	unknown
2386	vng2386	0.95388	-0.0205062	0.0966608	0.566978	0.915719	-0.0382379	0.155058	0.619877	cellular process
2387	vng2387	1.10406	0.042993	0.0743785	0.533054	1.10371	0.0428537	0.0581629	0.499595	unknown
2390	uvrB	1.20468	0.0808707	0.0535721	0.177735	1.17007	0.0682135	0.0708874	0.327134	DNA metabolism
2392	vng2392	1.13021	0.0531588	0.0565571	0.429937	1.12459	0.0509951	0.0721039	0.26797	unknown
2393	tssA	1.08281	0.0345527	0.0570087	0.531411	1.13944	0.0566933	0.0608121	0.2058	cellular process
2394	tssB	0.950373	-0.0221058	0.0548036	0.68583	0.924259	-0.0342062	0.0594536	0.565424	cellular process
2395	vng2395	1.18575	0.0739915	0.0544157	0.217052	1.3194	0.120376	0.0616432	0.354682	cofactor metab.
2396	cysT1	1.07491	0.0313716	0.154644	0.555469	1.09391	0.038983	0.348545	0.872848	transport
2397	cysA	0.748184	-0.125991	0.077554	0.298945	0.992593	-0.00322863	0.195518	0.709822	transport
2398	scm	1.28337	0.108352	0.0647195	0.298302	1.21733	0.0854082	0.0868952	0.309113	cofactor metab.
2399	vng2399	1.0402	0.0171165	0.311588	0.734325	0.996142	-0.00167875	0.424435	0.864393	unknown
2400	vng2400	1.02714	0.0116288	0.0859107	0.796589	1.12083	0.0495381	0.135492	0.547393	unknown
2402	vng2403	1.15677	0.063246	0.0532418	0.234852	1.24345	0.0946278	0.0499971	0.0584024	unknown
2403	vng2402	1.05171	0.0218952	0.0816559	0.584092	1.01545	0.0066595	0.127183	0.670554	unknown
2404	dip1	1.10758	0.0443737	0.0644649	0.494709	1.12828	0.0524153	0.0805654	0.505265	DNA metabolism
2406	vng2406	0.767366	-0.114998	0.059131	0.082047	0.825033	-0.0835286	0.0656606	0.218627	unknown
2408	vng2408	0.829466	-0.0812016	0.0532061	0.367733	0.882916	-0.0540806	0.0787059	0.439461	unknown
2410	gbp3	0.879776	-0.0556278	0.0565965	0.492393	0.93022	-0.0314142	0.068881	0.395013	cellular process
2411	orc7	1.1926	0.0764932	0.0700591	0.259061	1.12876	0.0526023	0.117493	0.539447	DNA metabolism
2412	vng2412	0.974199	-0.0113523	0.263853	0.894464	0.942891	-0.0255387	0.639111	0.977514	unknown
2413	vng2413	0.889017	-0.0510898	0.108662	0.566084	0.970377	-0.0130595	0.171637	0.709211	unknown
2414	arlR13	1.07949	0.0332205	0.0730606	0.431099	1.11733	0.0481829	0.112436	0.558388	transcription
2415	vng2415	1.1582	0.0637837	0.0645176	0.235415	0.993271	-0.00293214	0.101476	0.466962	unknown
2416	sec11	1.14247	0.057845	0.166661	0.624863	1.17959	0.0717324	0.205236	0.589236	cellular process
2417	polA1	1.18365	0.0732231	0.0637047	0.350403	1.19754	0.0782896	0.0970466	0.416413	DNA metabolism
2418	aspC1	1.19783	0.078394	0.0914928	0.513895	1.22484	0.0880795	0.188917	0.501268	amino acid metab.
2419	vng2419	0.931681	-0.0307325	0.0598022	0.304181	0.911943	-0.0400322	0.0516881	0.0627064	carbohydrate /lipid
2420	metA	1.16882	0.0677493	0.0526699	0.22784	1.16139	0.0649779	0.0556318	0.50287	amino acid metab.
2421	hal	1.02795	0.0119726	0.0647123	0.641701	1.00572	0.00247846	0.0905266	0.402023	amino acid metab.
2422	glcD	0.934733	-0.0293123	0.140719	0.532127	0.908347	-0.0417483	0.181355	0.484828	carbohydrate /lipid
2423	serB	0.848769	-0.0712106	0.0844554	0.435485	0.980284	-0.00864809	0.210172	0.790065	amino acid metab.
2424	serA1	1.17413	0.0697166	0.0610318	0.380078	1.06092	0.0256842	0.0755181	0.524509	amino acid metab.
2426	act	1.30879	0.116868	0.0667999	0.230302	1.34411	0.128435	0.0901307	0.518068	carbohydrate /lipid
2429	dld	1.22507	0.0881592	0.0539367	0.215599	1.17197	0.0689183	0.0534888	0.396003	carbohydrate /lipid
2430	thrC1	1.04615	0.0195939	0.0746498	0.396825	1.06614	0.0278123	0.143047	0.533493	amino acid metab.
2431	vng2431	1.06183	0.0260569	0.0675543	0.688541	1.26241	0.101199	0.0526739	0.0547011	unknown
2432	vng2432	1.05791	0.0244492	0.0684837	0.776764	0.972748	-0.0119999	0.0511225	0.81442	unknown
2433	vng2433	0.998816	-0.00051451	0.0525054	0.180073	0.828937	-0.0814786	0.0494967	0.0997341	unknown
2436	argH	1.11637	0.0478083	0.0729234	0.474913	0.902529	-0.0445387	0.187342	0.613687	amino acid metab.
2437	argG	1.03681	0.0157003	0.0649266	0.199926	1.13506	0.055017	0.109511	0.395377	amino acid metab.
2439	vng2439	1.15033	0.0608216	0.176909	0.682937	1.14903	0.0603307	0.0901003	0.317003	unknown
2440	vng2440	0.981224	-0.00823202	0.0531474	0.0767613	0.938803	-0.0274255	0.0550005	0.00967457	unknown
2441	rad3b	0.919718	-0.0363453	0.0569683	0.355957	0.928057	-0.0324252	0.0719602	0.370452	DNA metabolism
2442	vng2442	1.13768	0.0560214	0.0697859	0.474267	1.10021	0.0414745	0.133059	0.704226	unknown
2443	dpsA	1.02944	0.0126022	0.052839	0.253959	1.12941	0.0528514	0.0542939	0.508908	cellular process
2444	vng2444	1.28761	0.109786	0.0537659	0.146291	1.41817	0.15173	0.0508187	0.087343	unknown
2445	arlR14	1.04507	0.0191468	0.0658765	0.406187	1.13123	0.0535492	0.0928718	0.49827	transcription
2446	vng2446	1.08665	0.0360896	0.0974599	0.307291	1.09951	0.0411984	0.0732733	0.585636	unknown
2447	lta	0.958825	-0.0182604	0.0839275	0.356361	0.990782	-0.0040217	0.0844225	0.438332	amino acid metab.
2449	pepB2	0.949095	-0.0226905	0.0528454	0.154879	1.19174	0.0761802	0.0494609	0.123594	amino acid metab.
2451	vng2451	1.14229	0.0577778	0.103278	0.571264	1.16466	0.0661999	0.0601995	0.271474	unknown
2452	vng2452	1.25939	0.100159	0.0835554	0.23426	1.20521	0.0810614	0.201641	0.645032	cofactor metab.
2454	vng2454	0.981147	-0.00826572	0.05771	0.437684	0.924948	-0.0338828	0.0687915	0.228457	unknown
2455	vng2455	0.994714	-0.00230171	0.101174	0.730434	1.01898	0.00816543	0.215269	0.911942	unknown
2456	vng2456	1.0054	0.00233715	0.0550886	0.0470924	0.877241	-0.056881	0.049564	0.251123	unknown
2458	vng2458	1.05601	0.0236664	0.0540719	0.0297717	0.827358	-0.0823064	0.0496484	0.122929	unknown
2459	srp54	1.00907	0.00391998	0.0588322	0.589618	1.06642	0.0279297	0.0813539	0.648074	cellular process
2461	vng2461	0.913747	-0.0391742	0.054096	0.519938	1.13299	0.0542258	0.0499029	0.277202	unknown
2462	dpa	0.971324	-0.0126357	0.0551728	0.404996	1.04464	0.0189671	0.0671437	0.550756	cellular process
2465	vng2465	1.12289	0.0503353	0.0530498	0.231368	1.10884	0.0448707	0.0541801	0.505583	cellular process
2466	eif6	0.954345	-0.0202946	0.167743	0.831474	0.971484	-0.0125641	0.267628	0.896949	translation
2467	rpl31e	1.15038	0.0608429	0.0528769	0.36397	1.21609	0.0849659	0.0533465	0.209222	translation
2468	vng2468	1.28893	0.110229	0.0826399	0.223199	1.29466	0.112156	0.205173	0.459335	unknown
2469	rpl39e	1.21933	0.0861223	0.0527354	0.167343	1.22958	0.0897582	0.0529288	0.217091	translation
2470	vng2470	1.42597	0.154109	0.092315	0.0966163	1.61849	0.209109	0.140227	0.147276	unknown
2471	nifS	1.25293	0.0979261	0.0614853	0.126465	1.15393	0.0621785	0.064338	0.391492	amino acid metab.
2472	nifU	1.02595	0.0111277	0.0759574	0.606546	1.07344	0.0307785	0.143428	0.548727	transport
2473	radA1	7.35275	0.86645	0.0860196	1.16001e-20	6.40544	0.806549	0.0826071	9.14765e-18	DNA metabolism
2474	vng2474	1.11671	0.0479385	0.0846749	0.342944	1.23025	0.0899917	0.172145	0.316404	translation
2475	vng2475	1.25585	0.0989371	0.14959	0.506503	1.18207	0.0726428	0.236088	0.604714	unknown
2476	vng2476	1.17513	0.0700853	0.150955	0.531422	1.20955	0.0826222	0.284521	0.639198	DNA metabolism
2477	vng2477	1.00553	0.00239691	0.0708363	0.901861	0.940985	-0.0264174	0.0525673	0.615284	unknown
2480	phoU	1.00437	0.00189402	0.0894359	0.438192	1.04761	0.0201978	0.23837	0.626794	transcription
2482	pstB1	0.851386	-0.0698734	0.10596	0.534633	0.873745	-0.0586151	0.284816	0.703548	transport
2483	pstA1	1.0006	0.000260143	0.173411	0.562734	1.05747	0.0242669	0.199529	0.702559	transport
2484	pstC1	0.910823	-0.0405662	0.0800621	0.516142	0.889182	-0.0510092	0.106866	0.509436	transport
2486	yqgG	0.903821	-0.0439178	0.0915844	0.579691	0.832303	-0.0797185	0.279368	0.559428	transport
2488	epi	0.874668	-0.0581567	0.128727	0.583408	0.850775	-0.0701855	0.167076	0.615867	general function
2490	vng2490	0.916477	-0.0378785	0.163222	0.577772	0.94412	-0.024973	0.174991	0.746233	unknown
2493	vng2493	1.17768	0.0710256	0.0552808	0.409004	1.27527	0.105604	0.0646341	0.278839	unknown
2495	vng2495	0.963616	-0.016096	0.151688	0.496828	0.943507	-0.0252547	0.162502	0.538508	unknown
2496	ferB	1.27291	0.104799	0.169313	0.532527	1.31919	0.120308	0.27546	0.536825	energy metab.
2497	ucp	1.23182	0.0905468	0.0530587	0.135184	1.56131	0.19349	0.0511558	0.000155346	transcription
2498	vng2498	1.16883	0.0677519	0.106469	0.529414	1.04677	0.0198525	0.114523	0.627419	unknown
2499	gcdH	0.811659	-0.0906264	0.0643477	0.260433	0.920249	-0.0360946	0.120384	0.594036	carbohydrate /lipid
2501	vng2501	0.967928	-0.014157	0.0593855	0.485703	1.09245	0.0383999	0.0609348	0.192275	nucleotide metab.
2502	vng2502	0.882723	-0.0541753	0.0543601	0.195615	1.00896	0.00387385	0.060152	0.228943	unknown
2504	pheS	1.2061	0.0813818	0.0541549	0.317092	1.24656	0.095714	0.0566763	0.170624	translation
2505	pheY	1.14389	0.0583842	0.0525776	0.36522	1.16276	0.0654892	0.0532464	0.110607	translation
2507	pyrD	0.863034	-0.0639719	0.0596136	0.0954404	0.996159	-0.00167152	0.066018	0.309254	nucleotide metab.
2508	vng2508	0.816263	-0.08817	0.0573473	0.219733	0.808821	-0.0921476	0.0941578	0.493664	unknown
2509	vng2509	0.926064	-0.0333591	0.0609032	0.41933	0.987582	-0.00542702	0.069437	0.678123	unknown
2510	vng2510	1.2062	0.0814201	0.0495447	0.101839	1.06254	0.0263467	0.0534587	0.625788	unknown
2511	vng2511	1.18659	0.0743	0.0556	0.182	0.905072	-0.043317	0.0492385	0.379001	unknown
2512	epf1	0.92945	-0.0317739	0.115833	0.553927	0.990124	-0.00431023	0.183335	0.790947	translation
2513	aldY1	0.889351	-0.050927	0.0567872	0.404766	0.874009	-0.0584842	0.0674674	0.385828	cofactor metab.
2514	rps6e	1.08805	0.036648	0.0590693	0.287097	1.09557	0.0396419	0.0755531	0.246825	translation
2515	vng2515	0.960883	-0.0173295	0.0595873	0.204914	0.856366	-0.0673407	0.0504378	0.181836	unknown
2516	vng2516	0.977507	-0.00987997	0.0597342	0.23092	0.944496	-0.0248001	0.0782669	0.624958	carbohydrate /lipid
2518	vng2518	1.15895	0.0640658	0.0737132	0.47063	1.05865	0.0247526	0.101244	0.626475	unknown
2519	vng2519	1.16434	0.0660807	0.0563315	0.250733	1.23025	0.089994	0.105991	0.269141	unknown
2520	vng2520	0.80225	-0.0956901	0.049632	0.0538559	0.820684	-0.0858242	0.0495353	0.083169	cellular process
2521	vng2521	1.08868	0.0369019	0.0537293	0.502716	1.08054	0.0336428	0.058042	0.478278	cellular process
2522	act9	1.00584	0.00253086	0.0583366	0.757837	1.03689	0.0157315	0.0755053	0.660837	transcription
2523	vng2523	0.894716	-0.0483147	0.107942	0.649899	1.01387	0.00598286	0.143418	0.544266	cellular process
2524	vng2524	1.00644	0.00278927	0.0788188	0.355202	1.06057	0.0255412	0.127316	0.537503	unknown
2525	vng2525	0.921765	-0.0353799	0.0505101	0.562175	0.908756	-0.0415527	0.0679828	0.56761	unknown
2526	dppF	0.88877	-0.0512105	0.0644719	0.459513	0.926074	-0.0333543	0.0855636	0.489813	transport
2527	dppD	0.759685	-0.119367	0.0540053	0.0875037	0.830921	-0.0804401	0.0569771	0.26504	transport
2529	dppB2	0.911056	-0.0404548	0.0567832	0.399779	0.920625	-0.0359175	0.0620182	0.513163	transport
2531	dppC1	0.984016	-0.00699803	0.0896798	0.641612	0.931038	-0.0310327	0.148325	0.603502	transport
2532	vng2532	1.09788	0.0405534	0.0527854	0.216469	1.00078	0.000338385	0.0524783	0.378863	unknown
2533	pyrC	1.03341	0.0142723	0.0577776	0.504107	1.04757	0.0201848	0.0604713	0.386067	nucleotide metab.
2534	vng2536	1.02309	0.00991356	0.0973626	0.662863	0.637552	-0.195484	0.211183	0.62643	unknown
2535	vng2534	0.916481	-0.0378768	0.10118	0.63937	1.0503	0.0213135	0.194814	0.904121	unknown
2536	vng2535	0.830518	-0.0806508	0.050192	0.11229	0.935473	-0.0289686	0.0659343	0.648087	cofactor metab.
2537	entB	1.04591	0.0194936	0.0665714	0.554256	1.07441	0.0311708	0.0934176	0.552277	cofactor metab.
2539	vng2539	0.866631	-0.0621657	0.0577929	0.262455	0.958626	-0.0183507	0.056712	0.41132	unknown
2541	cobB	0.909582	-0.0411582	0.0978947	0.457994	0.928274	-0.0323237	0.132319	0.706893	cofactor metab.
2543	vng2543	1.07693	0.0321872	0.0538128	0.343082	1.02898	0.0124058	0.0571404	0.660084	unknown
2546	pepB3	0.958792	-0.0182757	0.0531826	0.0819858	0.940505	-0.0266389	0.0524453	0.244405	amino acid metab.
2547	valS	1.05713	0.0241268	0.0536077	0.399416	1.06505	0.0273699	0.0551904	0.447584	translation
2549	vng2549	0.864659	-0.0631549	0.0535322	0.41788	0.855875	-0.0675896	0.0587687	0.302111	unknown
2551	fhuG	0.990299	-0.00423371	0.0545448	0.249969	0.959378	-0.0180103	0.0579707	0.667245	transport
2552	yfmF	0.929375	-0.0318091	0.0536785	0.196401	0.942207	-0.0258538	0.0569623	0.132975	transport
2553	yqeC	0.996043	-0.00172195	0.0738732	0.478148	1.09656	0.0400326	0.116968	0.728067	carbohydrate /lipid
2554	vng2554	0.988817	-0.00488409	0.053307	0.427248	1.19798	0.0784497	0.0496079	0.113788	unknown
2555	vng2555	1.04112	0.0174991	0.0548533	0.0971392	0.954289	-0.0203199	0.0585165	0.255428	energy metab.
2556	vng2556	0.795058	-0.099601	0.0994744	0.32496	0.899515	-0.0459915	0.167733	0.692808	unknown
2558	fepC	0.891783	-0.0497406	0.208278	0.493924	1.00522	0.00226015	0.285378	0.586137	transport
2560	yfmD	0.955648	-0.0197021	0.117921	0.396569	0.938695	-0.0274755	0.131606	0.655517	transport
2562	vng2562	0.981474	-0.00812117	0.0935357	0.573329	0.903906	-0.0438768	0.196829	0.566998	unknown
2563	vng2563	0.971567	-0.0125271	0.126654	0.739447	0.965034	-0.0154575	0.203975	0.505936	unknown
2565	trkH3	0.948494	-0.0229653	0.153218	0.726274	0.936889	-0.028312	0.194925	0.721318	transport
2566	vng2566	0.891563	-0.0498479	0.261859	0.728466	0.942077	-0.0259136	0.290248	0.813854	unknown
2567	vng2567	0.899933	-0.0457897	0.086164	0.55136	0.903473	-0.0440849	0.0856465	0.583523	cellular process
2569	vng2569	0.979477	-0.00900571	0.184252	0.720676	0.943461	-0.0252759	0.305668	0.88767	unknown
2570	dcd	1.05324	0.0225262	0.0830583	0.46211	1.09978	0.0413039	0.121814	0.529566	nucleotide metab.
2573	hly	0.906184	-0.0427838	0.0808782	0.471329	0.802483	-0.0955644	0.104148	0.151902	cellular process
2574	can	0.998422	-0.000686051	0.0581009	0.575156	0.940562	-0.0266126	0.0628401	0.658012	energy metab.
2575	rimI	1.27597	0.10584	0.0558541	0.0719461	1.22855	0.0893929	0.0868745	0.266258	translation
2576	vng2576	1.03766	0.0160571	0.123517	0.733182	1.01524	0.00657079	0.198422	0.720084	unknown
2577	vng2577	1.2357	0.0919135	0.0564387	0.180412	1.15289	0.0617896	0.0726135	0.394241	unknown
2579	idr1	0.889896	-0.0506606	0.330532	0.848098	0.939943	-0.0268984	0.460562	0.899581	transcription
2580	vng2580	1.05773	0.024375	0.125619	0.56809	0.930636	-0.0312202	0.224784	0.504608	DNA metabolism
2581	vng2581	1.34352	0.128246	0.0557922	0.021976	1.23703	0.0923816	0.0497751	0.0634566	unknown
2582	vng2582	0.900534	-0.0455	0.0566	0.421	0.952357	-0.0212	0.0612	0.729	unknown
2584	vng2584	0.771555	-0.112633	0.0600702	0.212934	0.83184	-0.0799602	0.0852449	0.45284	translation
2585	vng2585	1.15886	0.0640315	0.0533262	0.0736269	1.15163	0.0613118	0.0545583	0.145661	unknown
2586	vng2586	0.92273	-0.0349251	0.0768191	0.437132	1.04861	0.0206145	0.222182	0.863134	unknown
2587	vng2587	0.974395	-0.0112652	0.0764103	0.635108	1.0784	0.0327805	0.137802	0.637496	unknown
2589	vng2589	0.854491	-0.0682925	0.0493923	0.167427	1.01768	0.00760994	0.0495568	0.877792	unknown
2591	vng2591	1.18943	0.0753397	0.0703237	0.349202	1.09271	0.0385042	0.0734337	0.587443	unknown
2593	vng2593	1.01287	0.00555366	0.218512	0.979723	0.979475	-0.00900669	0.199358	0.852064	unknown
2594	Vng2594	1				1.01894	0.00814708	0.0524457	0.24475	unknown
2595	gbp4	1.15785	0.0636527	0.0776974	0.128365	1.32876	0.123447	0.136901	0.387419	cellular process
2596	hisI	1.03663	0.0156218	0.0583777	0.51773	1.04129	0.0175738	0.0686877	0.63838	amino acid metab.
2597	vng2597	0.793427	-0.100493	0.0886532	0.256983	0.896541	-0.0474297	0.0671857	0.48022	unknown
2598	hisH1	1.11847	0.0486233	0.0712007	0.264854	1.0396	0.0168664	0.0891023	0.470655	amino acid metab.
2599	vng2599	1.48835	0.172706	0.065197	0.0558604	1.06245	0.0263103	0.0651242	0.461605	cellular process
2600	trxA2	1.34642	0.129181	0.145674	0.332384	1.35089	0.130619	0.29959	0.554314	nucleotide metab.
2602	arsB	1.05875	0.0247939	0.111042	0.524558	0.980029	-0.00876092	0.202122	0.75437	transport
2603	vng2603	1.11931	0.0489517	0.0777221	0.289205	1.22859	0.0894087	0.125407	0.410388	unknown
2604	thi1	1.17367	0.0695474	0.0495009	0.22647	1.04544	0.0192971	0.0526854	0.580376	cofactor metab.
2606	thiD	1.18725	0.0745422	0.0568877	0.18669	1.01882	0.00809586	0.0605512	0.302733	cofactor metab.
2607	vng2607	1.11436	0.047025	0.0591197	0.520255	1.05331	0.0225548	0.0494736	0.652747	unknown
2608	vng2608	1.03602	0.0153685	0.129594	0.717232	1.01643	0.0070764	0.247974	0.708678	unknown
2610	vng2610	1.14042	0.0570643	0.0548203	0.494128	1.09508	0.0394469	0.0543493	0.342055	unknown
2611	hflX1	0.880016	-0.0555096	0.0624466	0.289607	0.939306	-0.0271929	0.0865891	0.432257	cellular process
2612	rli	1.07988	0.0333751	0.0568378	0.398477	1.00204	0.000886991	0.0830404	0.681582	general function
2613	vng2613	0.987356	-0.00552608	0.0622978	0.336643	1.11096	0.0456973	0.0711158	0.416141	unknown
2614	arl15	1.10819	0.0446123	0.0558631	0.267355	1.17623	0.0704931	0.0680159	0.308404	transcription
2615	vng2615	0.925207	-0.0337611	0.0931676	0.550383	0.906113	-0.0428177	0.18454	0.551337	unknown
2616	cxp	0.751707	-0.123951	0.0611279	0.0953848	0.864105	-0.0634333	0.0843762	0.383041	amino acid metab.
2617	tdh2	0.989465	-0.00459957	0.0561231	0.466596	0.988787	-0.00489737	0.0724346	0.528308	amino acid metab.
2619	vng2619	0.896434	-0.0474815	0.0561229	0.13869	0.815392	-0.0886335	0.0651249	0.314988	unknown
2620	uvrD	0.964778	-0.0155724	0.0543711	0.283534	0.905851	-0.0429431	0.0496953	0.404411	DNA metabolism
2622	vng2622	0.973224	-0.0117874	0.0661253	0.522866	0.992682	-0.00318992	0.0904692	0.546545	unknown
2624	ribC	1.05763	0.0243326	0.0704032	0.537237	1.06651	0.027966	0.0885333	0.554961	cofactor metab.
2625	vng2625	0.964307	-0.0157848	0.0736038	0.643943	0.981501	-0.00810946	0.128966	0.797099	unknown
2626	vng2626	0.932816	-0.0302042	0.0762147	0.704158	0.966096	-0.0149799	0.0916433	0.891141	unknown
2627	vng2627	0.964736	-0.0155913	0.0701191	0.376331	0.918817	-0.0367712	0.101513	0.690722	translation
2628	vng2628	0.903192	-0.0442199	0.0670114	0.475366	0.934614	-0.0293679	0.0822473	0.51162	cellular process
2629	glcK	0.966323	-0.0148775	0.0934164	0.607778	0.93615	-0.0286548	0.17859	0.633705	carbohydrate /lipid
2631	vng2631	1.14318	0.0581156	0.0571702	0.194414	1.09354	0.0388361	0.0796148	0.522325	unknown
[truncated: 479 more rows]
